# Supplementary material for: 4-(2,5-Dihexyl­oxyphen­yl)benzoic acid
Source: Acta Crystallogr Sect E Struct Rep Online. 2008 Oct 11;64(Pt 11):o2094. doi: 10.1107/S1600536808032170 (PMC2959701; doi:10.1107/S1600536808032170)
Supplement: Supplementary file 1 [file e-64-o2094-sup1.cif]

##############################################################################
###                                                                        ###
###        Electronic paper (Acta Crystallographica Section E)             ###
###                                                                        ###
##############################################################################
#                                                                            #
# This CIF contains the data in a paper accepted for publication in Acta     #
# Crystallographica Section E. It conforms to the requirements of Notes      #
# for Authors for Section E, and has been peer reviewed under the auspices   #
# of the IUCr Commission on Journals.                                        #
#                                                                            #
# Full details of the Crystallographic Information File format               #
# are given in the paper "The Crystallographic Information File (CIF):       #
# a New Standard Archive File for Crystallography" by S. R. Hall, F. H.      #
# Allen and I. D. Brown [Acta Cryst. (1991), A47, 655-685].                  #
#                                                                            #
# The current version of the core CIF dictionary is obtainable from          #
# ftp://ftp.iucr.org/pub/cif_core.dic. The current version number is 2.4.    #
#                                                                            #
# Software is freely available for graphical display of the structure(s) in  #
# this CIF.  For information consult the CIF home page http://www.iucr.org/  #
# cif/home.html                                                              #
#                                                                            #
# This file may be used for bona fide research purposes within the           #
# scientific community so long as proper attribution is given to the journal # 
# article from which it was obtained.                                        #
#                                                                            #
##############################################################################
                                             
data_global
_audit_creation_method     'form.cif (version 2.0)'
_journal_data_validation_number     ?
_journal_date_recd_electronic     2008-09-29
_journal_date_accepted     2008-10-06
_journal_name_full     'Acta Crystallographica, Section E'
_journal_year     2008
_journal_volume     64
_journal_issue     11
_journal_page_first     o2094
_journal_page_last     o2094
_journal_paper_category     QO
_journal_coeditor_code     SI2116
_publ_contact_author_name     'Hong Li'
_publ_contact_author_address
;
School of Food and Biological Engineering, Zhengzhou University
of Light Industry,
Zhengzhou 450002
P. R. China
;
_publ_contact_author_email     'lihong@zzuli.edu.cn'
_publ_contact_author_fax     '086 371 67763207'
_publ_contact_author_phone     '086 371 67766667'
_publ_section_title
;
4-(2,5-Dihexyloxyphenyl)benzoic acid
;
loop_
    _publ_author_name
    _publ_author_address
    'Hong Li'
;
School of Food and Biological Engineering
Zhengzhou University of Light Industry
Zhengzhou 450002
People's Republic of China
;
    'Lu Zhang'
;
School of Food and Biological Engineering
Zhengzhou University of Light Industry
Zhengzhou 450002
People's Republic of China
;
    'Yan-Qi Liu'
;
School of Food and Biological Engineering
Zhengzhou University of Light Industry
Zhengzhou 450002
People's Republic of China
;
    'Duo-Bin Mao'
;
School of Food and Biological Engineering
Zhengzhou University of Light Industry
Zhengzhou 450002
People's Republic of China
;
    'Wen-Ye Zhang'
;
School of Food and Biological Engineering
Zhengzhou University of Light Industry
Zhengzhou 450002
People's Republic of China
;
data_I
_audit_creation_method     SHELXL-97
_chemical_name_systematic
;
4-(2,5-Dihexyloxyphenyl)benzoic acid
;
_chemical_name_common     ?
_chemical_formula_moiety     'C25 H34 O4'
_chemical_formula_sum     'C25 H34 O4'
_chemical_formula_iupac     'C25 H34 O4'
_chemical_formula_weight     398.52
_chemical_melting_point     ?
_symmetry_cell_setting     monoclinic
_symmetry_space_group_name_H-M     P21/n
loop_
    _symmetry_equiv_pos_as_xyz
    'x, y, z'
    '-x+1/2, y+1/2, -z+1/2'
    '-x, -y, -z'
    'x-1/2, -y-1/2, z-1/2'
_cell_length_a     7.2936(12)
_cell_length_b     14.689(2)
_cell_length_c     22.137(4)
_cell_angle_alpha     90.00
_cell_angle_beta     95.283(3)
_cell_angle_gamma     90.00
_cell_volume     2361.7(7)
_cell_formula_units_Z     4
_cell_measurement_reflns_used     918
_cell_measurement_theta_min     2.77
_cell_measurement_theta_max     17.75
_cell_measurement_temperature     295(2)
_exptl_crystal_description     block
_exptl_crystal_colour     colourless
_exptl_crystal_size_max     0.35
_exptl_crystal_size_mid     0.15
_exptl_crystal_size_min     0.06
_exptl_crystal_density_diffrn     1.121
_exptl_crystal_density_meas     ?
_exptl_crystal_density_method     'not measured'
_exptl_crystal_F_000     864
_exptl_absorpt_coefficient_mu     0.074
_exptl_absorpt_correction_type     'multi-scan'
_exptl_absorpt_process_details     '(SADABS; Sheldrick, 1996)'
_exptl_absorpt_correction_T_min     0.9745
_exptl_absorpt_correction_T_max     0.9956
_exptl_special_details
;
;
_diffrn_ambient_temperature     295(2)
_diffrn_radiation_type     MoK\a
_diffrn_radiation_wavelength     0.71073
_diffrn_radiation_source     'fine-focus sealed tube'
_diffrn_radiation_monochromator     graphite
_diffrn_measurement_device_type     'Bruker SMART CCD'
_diffrn_measurement_method     '\f and \w'
_diffrn_detector_area_resol_mean     ?
_diffrn_reflns_number     15777
_diffrn_reflns_av_R_equivalents     0.0866
_diffrn_reflns_av_sigmaI/netI     0.0945
_diffrn_reflns_theta_min     2.31
_diffrn_reflns_theta_max     25.50
_diffrn_reflns_theta_full     25.50
_diffrn_measured_fraction_theta_max     0.993
_diffrn_measured_fraction_theta_full     0.993
_diffrn_reflns_limit_h_min     -8
_diffrn_reflns_limit_h_max     8
_diffrn_reflns_limit_k_min     -17
_diffrn_reflns_limit_k_max     17
_diffrn_reflns_limit_l_min     -26
_diffrn_reflns_limit_l_max     26
_diffrn_standards_number     ?
_diffrn_standards_interval_count     ?
_diffrn_standards_interval_time     ?
_diffrn_standards_decay_%     ?
_refine_special_details
;
Refinement of <i>F</i>^2^ against ALL reflections. The weighted <i>R</i>-factor
<i>wR</i> and
goodness of fit <i>S</i> are based on <i>F</i>^2^, conventional
<i>R</i>-factors <i>R</i> are based
on <i>F</i>, with <i>F</i> set to zero for negative <i>F</i>^2^. The threshold
expression of
<i>F</i>^2^ > \s(<i>F</i>^2^) is used only for calculating <i>R</i>-factors(gt)
<i>etc</i>. and is
not relevant to the choice of reflections for refinement. <i>R</i>-factors
based
on <i>F</i>^2^ are statistically about twice as large as those based on
<i>F</i>, and <i>R</i>-
factors based on ALL data will be even larger.
;
_reflns_number_total     4359
_reflns_number_gt     1432
_reflns_threshold_expression     I>2\s(I)
_refine_ls_structure_factor_coef     Fsqd
_refine_ls_matrix_type     full
_refine_ls_R_factor_all     0.2125
_refine_ls_R_factor_gt     0.0611
_refine_ls_wR_factor_gt     0.1277
_refine_ls_wR_factor_ref     0.1935
_refine_ls_goodness_of_fit_ref     0.968
_refine_ls_restrained_S_all     0.968
_refine_ls_number_reflns     4359
_refine_ls_number_parameters     257
_refine_ls_number_restraints     0
_refine_ls_hydrogen_treatment     constr
_refine_ls_weighting_scheme     calc
_refine_ls_weighting_details
                      'w=1/[\s^2^(Fo^2^)+(0.0705P)^2^] where P=(Fo^2^+2Fc^2^)/3'
_atom_sites_solution_hydrogens     geom
_atom_sites_solution_primary     direct
_atom_sites_solution_secondary     difmap
_refine_ls_shift/su_max     0.000
_refine_ls_shift/su_mean     0.000
_refine_diff_density_max     0.160
_refine_diff_density_min     -0.144
_refine_ls_extinction_method     'SHELXL97 (Sheldrick, 2008)'
_refine_ls_extinction_coef     0.0061(13)
_refine_ls_extinction_expression
                                  'Fc^*^=kFc[1+0.001xFc^2^\l^3^/sin(2\q)]^-1/4^'
loop_
    _atom_type_symbol
    _atom_type_description
    _atom_type_scat_dispersion_real
    _atom_type_scat_dispersion_imag
    _atom_type_scat_source
    'C' 'C' 0.0033 0.0016
                         'International Tables Vol C Tables 4.2.6.8 and 6.1.1.4'
    'H' 'H' 0.0000 0.0000
                         'International Tables Vol C Tables 4.2.6.8 and 6.1.1.4'
    'O' 'O' 0.0106 0.0060
                         'International Tables Vol C Tables 4.2.6.8 and 6.1.1.4'
_computing_data_collection     'SMART (Bruker, 2004)'
_computing_cell_refinement     'SAINT (Bruker, 2004)'
_computing_data_reduction     'SAINT (Bruker, 2004)'
_computing_structure_solution     'SHELXS97 (Sheldrick, 2008)'
_computing_structure_refinement     'SHELXL97 (Sheldrick, 2008)'
_computing_molecular_graphics     'SHELXTL (Sheldrick, 2008)'
_computing_publication_material     'SHELXTL (Sheldrick, 2008)'
loop_
    _atom_site_type_symbol
    _atom_site_label
    _atom_site_fract_x
    _atom_site_fract_y
    _atom_site_fract_z
    _atom_site_U_iso_or_equiv
    _atom_site_adp_type
    _atom_site_calc_flag
    _atom_site_refinement_flags
    _atom_site_occupancy
    _atom_site_disorder_assembly
    _atom_site_disorder_group
    C C20 0.7088(7) 0.0256(3) 0.2574(2) 0.1007(16) Uani d PG 0.470(3) A 1
    H H20A 0.7986 -0.0208 0.2703 0.121 Uiso calc PR 0.470(3) A 1
    H H20B 0.6837 0.0216 0.2136 0.121 Uiso calc PR 0.470(3) A 1
    C C21 0.5320(5) 0.0098(4) 0.28753(19) 0.108(3) Uani d PG 0.470(3) A 1
    H H21A 0.4350 0.0476 0.2679 0.129 Uiso calc PR 0.470(3) A 1
    H H21B 0.4949 -0.0533 0.2821 0.129 Uiso calc PR 0.470(3) A 1
    C C22 0.5551(5) 0.0315(5) 0.35456(16) 0.137(4) Uani d PG 0.470(3) A 1
    H H22A 0.5929 0.0946 0.3594 0.165 Uiso calc PR 0.470(3) A 1
    H H22B 0.6542 -0.0058 0.3734 0.165 Uiso calc PR 0.470(3) A 1
    C C23 0.3866(6) 0.0171(4) 0.3885(2) 0.155(4) Uani d PG 0.470(3) A 1
    H H23A 0.3371 -0.0429 0.3787 0.187 Uiso calc PR 0.470(3) A 1
    H H23B 0.4241 0.0183 0.4317 0.187 Uiso calc PR 0.470(3) A 1
    C C24 0.2371(8) 0.0856(3) 0.3751(2) 0.162(3) Uani d PG 0.470(3) A 1
    H H24A 0.1901 0.0795 0.3328 0.195 Uiso calc PR 0.470(3) A 1
    H H24B 0.2902 0.1460 0.3803 0.195 Uiso calc PR 0.470(3) A 1
    C C25 0.0785(8) 0.0786(4) 0.4134(2) 0.153(3) Uani d PG 0.470(3) A 1
    H H25A -0.0192 0.0445 0.3920 0.229 Uiso calc PR 0.470(3) A 1
    H H25B 0.0353 0.1386 0.4219 0.229 Uiso calc PR 0.470(3) A 1
    H H25C 0.1180 0.0483 0.4508 0.229 Uiso calc PR 0.470(3) A 1
    C C20' 0.7495(6) 0.0177(3) 0.2742(2) 0.1007(16) Uani d PG 0.530(3) A 2
    H H20C 0.8659 -0.0135 0.2835 0.121 Uiso calc PR 0.530(3) A 2
    H H20D 0.6987 -0.0016 0.2342 0.121 Uiso calc PR 0.530(3) A 2
    C C21' 0.6199(6) -0.0085(3) 0.3200(2) 0.108(3) Uani d PG 0.530(3) A 2
    H H21C 0.5838 -0.0714 0.3129 0.129 Uiso calc PR 0.530(3) A 2
    H H21D 0.6861 -0.0053 0.3600 0.129 Uiso calc PR 0.530(3) A 2
    C C22' 0.4489(5) 0.0478(2) 0.32045(16) 0.137(4) Uani d PG 0.530(3) A 2
    H H22C 0.4839 0.1083 0.3347 0.165 Uiso calc PR 0.530(3) A 2
    H H22D 0.3942 0.0537 0.2790 0.165 Uiso calc PR 0.530(3) A 2
    C C23' 0.3055(5) 0.0122(3) 0.3584(2) 0.155(4) Uani d PG 0.530(3) A 2
    H H23C 0.1984 -0.0048 0.3315 0.187 Uiso calc PR 0.530(3) A 2
    H H23D 0.3527 -0.0427 0.3785 0.187 Uiso calc PR 0.530(3) A 2
    C C24' 0.2443(6) 0.0752(3) 0.4053(2) 0.162(3) Uani d PG 0.530(3) A 2
    H H24C 0.2090 0.1325 0.3858 0.195 Uiso calc PR 0.530(3) A 2
    H H24D 0.3487 0.0873 0.4346 0.195 Uiso calc PR 0.530(3) A 2
    C C25' 0.0875(7) 0.0431(4) 0.4391(3) 0.153(3) Uani d PG 0.530(3) A 2
    H H25D 0.0275 -0.0073 0.4180 0.229 Uiso calc PR 0.530(3) A 2
    H H25E 0.0009 0.0918 0.4419 0.229 Uiso calc PR 0.530(3) A 2
    H H25F 0.1336 0.0242 0.4792 0.229 Uiso calc PR 0.530(3) A 2
    O O1 0.7303(4) 0.4749(2) 0.48474(13) 0.1015(9) Uani d . 1 . .
    H H1 0.6643 0.4951 0.5097 0.152 Uiso calc R 1 . .
    O O2 0.4582(4) 0.45546(17) 0.43055(11) 0.0937(9) Uani d . 1 . .
    O O3 1.3854(4) 0.25963(18) 0.17662(11) 0.0957(9) Uani d . 1 A .
    O O4 0.7809(4) 0.11432(17) 0.27390(12) 0.1056(10) Uani d . 1 . .
    C C1 0.6290(7) 0.4451(3) 0.43801(19) 0.0811(12) Uani d . 1 . .
    C C2 0.7271(6) 0.3934(2) 0.39327(17) 0.0735(10) Uani d . 1 . .
    C C3 0.6246(5) 0.3488(3) 0.34666(18) 0.0766(11) Uani d . 1 . .
    H H3 0.4969 0.3535 0.3432 0.092 Uiso calc R 1 . .
    C C4 0.7099(6) 0.2974(2) 0.30537(16) 0.0774(11) Uani d . 1 . .
    H H4 0.6384 0.2684 0.2741 0.093 Uiso calc R 1 . .
    C C5 0.9002(6) 0.2878(2) 0.30924(16) 0.0692(10) Uani d . 1 A .
    C C6 1.0009(5) 0.3342(3) 0.35605(18) 0.0835(12) Uani d . 1 . .
    H H6 1.1287 0.3303 0.3593 0.100 Uiso calc R 1 . .
    C C7 0.9163(6) 0.3863(3) 0.39816(17) 0.0832(11) Uani d . 1 . .
    H H7 0.9869 0.4160 0.4293 0.100 Uiso calc R 1 . .
    C C8 0.9934(5) 0.2331(3) 0.26465(15) 0.0720(10) Uani d . 1 . .
    C C9 0.9291(6) 0.1468(3) 0.24652(17) 0.0810(11) Uani d . 1 A .
    C C10 1.0170(6) 0.0979(3) 0.20426(17) 0.0909(12) Uani d . 1 . .
    H H10 0.9734 0.0406 0.1923 0.109 Uiso calc R 1 A .
    C C11 1.1685(6) 0.1332(3) 0.17971(17) 0.0892(12) Uani d . 1 A .
    H H11 1.2252 0.1001 0.1509 0.107 Uiso calc R 1 . .
    C C12 1.2361(6) 0.2173(3) 0.19762(17) 0.0791(11) Uani d . 1 . .
    C C13 1.1469(5) 0.2661(3) 0.23992(15) 0.0761(11) Uani d . 1 A .
    H H13 1.1922 0.3231 0.2520 0.091 Uiso calc R 1 . .
    C C14 1.4854(6) 0.2112(3) 0.13414(17) 0.0936(12) Uani d . 1 . .
    H H14A 1.4047 0.1959 0.0983 0.112 Uiso calc R 1 A .
    H H14B 1.5351 0.1552 0.1522 0.112 Uiso calc R 1 . .
    C C15 1.6382(5) 0.2718(3) 0.11761(17) 0.0939(12) Uani d . 1 A .
    H H15A 1.7197 0.2842 0.1538 0.113 Uiso calc R 1 . .
    H H15B 1.5863 0.3293 0.1029 0.113 Uiso calc R 1 . .
    C C16 1.7496(6) 0.2318(3) 0.06986(17) 0.1004(13) Uani d . 1 . .
    H H16A 1.6698 0.2225 0.0328 0.120 Uiso calc R 1 A .
    H H16B 1.7964 0.1727 0.0835 0.120 Uiso calc R 1 . .
    C C17 1.9103(6) 0.2919(3) 0.05617(17) 0.0987(13) Uani d . 1 A .
    H H17A 1.8627 0.3502 0.0413 0.118 Uiso calc R 1 . .
    H H17B 1.9872 0.3028 0.0936 0.118 Uiso calc R 1 . .
    C C18 2.0261(6) 0.2524(3) 0.01070(19) 0.1182(16) Uani d . 1 . .
    H H18A 1.9485 0.2401 -0.0264 0.142 Uiso calc R 1 A .
    H H18B 2.0757 0.1947 0.0260 0.142 Uiso calc R 1 . .
    C C19 2.1840(6) 0.3126(3) -0.0042(2) 0.1344(18) Uani d . 1 A .
    H H19A 2.1360 0.3676 -0.0230 0.202 Uiso calc R 1 . .
    H H19B 2.2569 0.2812 -0.0315 0.202 Uiso calc R 1 . .
    H H19C 2.2591 0.3273 0.0324 0.202 Uiso calc R 1 . .
loop_
    _atom_site_aniso_label
    _atom_site_aniso_U_11
    _atom_site_aniso_U_22
    _atom_site_aniso_U_33
    _atom_site_aniso_U_12
    _atom_site_aniso_U_13
    _atom_site_aniso_U_23
    C20 0.121(4) 0.072(3) 0.111(4) -0.021(3) 0.019(3) -0.011(3)
    C21 0.089(7) 0.075(4) 0.163(8) 0.001(4) 0.031(6) -0.007(5)
    C22 0.124(8) 0.105(5) 0.191(10) 0.015(5) 0.057(7) 0.039(6)
    C23 0.119(7) 0.115(5) 0.241(10) 0.004(5) 0.063(7) 0.002(6)
    C24 0.217(8) 0.172(7) 0.096(7) 0.008(6) 0.006(6) 0.023(6)
    C25 0.112(5) 0.173(8) 0.175(8) 0.034(5) 0.020(5) 0.026(7)
    C20' 0.121(4) 0.072(3) 0.111(4) -0.021(3) 0.019(3) -0.011(3)
    C21' 0.089(7) 0.075(4) 0.163(8) 0.001(4) 0.031(6) -0.007(5)
    C22' 0.124(8) 0.105(5) 0.191(10) 0.015(5) 0.057(7) 0.039(6)
    C23' 0.119(7) 0.115(5) 0.241(10) 0.004(5) 0.063(7) 0.002(6)
    C24' 0.217(8) 0.172(7) 0.096(7) 0.008(6) 0.006(6) 0.023(6)
    C25' 0.112(5) 0.173(8) 0.175(8) 0.034(5) 0.020(5) 0.026(7)
    O1 0.102(2) 0.112(2) 0.094(2) -0.0008(18) 0.0274(17) -0.0269(18)
    O2 0.095(2) 0.103(2) 0.0856(19) 0.0112(18) 0.0216(17) -0.0026(16)
    O3 0.099(2) 0.097(2) 0.0964(19) -0.0086(17) 0.0363(17) -0.0176(16)
    O4 0.120(2) 0.0675(18) 0.137(2) -0.0163(17) 0.052(2) -0.0183(17)
    C1 0.096(4) 0.082(3) 0.069(3) -0.008(3) 0.022(3) 0.002(2)
    C2 0.084(3) 0.069(2) 0.070(3) -0.001(2) 0.023(2) -0.003(2)
    C3 0.080(3) 0.074(3) 0.077(3) 0.000(2) 0.017(2) 0.003(2)
    C4 0.081(3) 0.075(3) 0.078(3) -0.007(2) 0.011(2) -0.002(2)
    C5 0.080(3) 0.057(2) 0.071(3) -0.001(2) 0.009(2) -0.001(2)
    C6 0.070(3) 0.089(3) 0.093(3) 0.001(2) 0.017(2) -0.012(2)
    C7 0.087(3) 0.087(3) 0.078(3) -0.006(2) 0.017(2) -0.014(2)
    C8 0.083(3) 0.063(3) 0.071(2) 0.004(2) 0.014(2) -0.007(2)
    C9 0.094(3) 0.068(3) 0.084(3) -0.004(2) 0.023(2) -0.005(2)
    C10 0.120(4) 0.069(3) 0.087(3) -0.010(3) 0.024(3) -0.014(2)
    C11 0.108(3) 0.085(3) 0.078(3) -0.001(3) 0.026(2) -0.013(2)
    C12 0.083(3) 0.077(3) 0.080(3) -0.002(3) 0.017(2) -0.005(2)
    C13 0.084(3) 0.071(3) 0.075(2) 0.002(2) 0.012(2) -0.012(2)
    C14 0.106(3) 0.093(3) 0.086(3) 0.005(3) 0.031(3) -0.012(2)
    C15 0.095(3) 0.100(3) 0.089(3) 0.004(3) 0.021(3) -0.004(3)
    C16 0.099(3) 0.110(3) 0.096(3) 0.002(3) 0.028(3) -0.020(3)
    C17 0.100(3) 0.104(3) 0.096(3) 0.002(3) 0.031(3) -0.016(2)
    C18 0.110(4) 0.129(4) 0.121(4) 0.001(3) 0.041(3) -0.030(3)
    C19 0.117(4) 0.154(5) 0.139(4) -0.019(3) 0.049(3) -0.025(3)
_geom_special_details
;
All e.s.d.'s (except the e.s.d. in the dihedral angle between two l.s. planes)
are estimated using the full covariance matrix. The cell e.s.d.'s are taken
into account individually in the estimation of e.s.d.'s in distances, angles
and torsion angles; correlations between e.s.d.'s in cell parameters are only
used when they are defined by crystal symmetry. An approximate (isotropic)
treatment of cell e.s.d.'s is used for estimating e.s.d.'s involving l.s.
planes.
;
loop_
    _geom_bond_atom_site_label_1
    _geom_bond_atom_site_label_2
    _geom_bond_site_symmetry_2
    _geom_bond_distance
    _geom_bond_publ_flag
    C20 O4 . 1.440(5) ?
    C20 C21 . 1.5236(17) ?
    C20 H20A . 0.9700 ?
    C20 H20B . 0.9700 ?
    C21 C22 . 1.5119(17) ?
    C21 H21A . 0.9700 ?
    C21 H21B . 0.9700 ?
    C22 C23 . 1.5129(17) ?
    C22 H22A . 0.9700 ?
    C22 H22B . 0.9700 ?
    C23 C24 . 1.4930(17) ?
    C23 H23A . 0.9700 ?
    C23 H23B . 0.9700 ?
    C24 C25 . 1.4994(17) ?
    C24 H24A . 0.9700 ?
    C24 H24B . 0.9700 ?
    C25 H25A . 0.9600 ?
    C25 H25B . 0.9600 ?
    C25 H25C . 0.9600 ?
    C20' O4 . 1.438(4) ?
    C20' C21' . 1.4978(17) ?
    C20' H20C . 0.9700 ?
    C20' H20D . 0.9700 ?
    C21' C22' . 1.4966(17) ?
    C21' H21C . 0.9700 ?
    C21' H21D . 0.9700 ?
    C22' C23' . 1.4938(17) ?
    C22' H22C . 0.9700 ?
    C22' H22D . 0.9700 ?
    C23' C24' . 1.4906(17) ?
    C23' H23C . 0.9700 ?
    C23' H23D . 0.9700 ?
    C24' C25' . 1.4994(17) ?
    C24' H24C . 0.9700 ?
    C24' H24D . 0.9700 ?
    C25' H25D . 0.9600 ?
    C25' H25E . 0.9600 ?
    C25' H25F . 0.9600 ?
    O1 C1 . 1.291(4) ?
    O1 H1 . 0.8200 ?
    O2 C1 . 1.251(4) ?
    O3 C12 . 1.372(4) ?
    O3 C14 . 1.432(4) ?
    O4 C9 . 1.372(4) ?
    C1 C2 . 1.483(5) ?
    C2 C7 . 1.378(4) ?
    C2 C3 . 1.383(4) ?
    C3 C4 . 1.378(4) ?
    C3 H3 . 0.9300 ?
    C4 C5 . 1.390(4) ?
    C4 H4 . 0.9300 ?
    C5 C6 . 1.392(4) ?
    C5 C8 . 1.486(4) ?
    C6 C7 . 1.393(4) ?
    C6 H6 . 0.9300 ?
    C7 H7 . 0.9300 ?
    C8 C13 . 1.379(4) ?
    C8 C9 . 1.397(5) ?
    C9 C10 . 1.383(5) ?
    C10 C11 . 1.377(5) ?
    C10 H10 . 0.9300 ?
    C11 C12 . 1.374(5) ?
    C11 H11 . 0.9300 ?
    C12 C13 . 1.388(4) ?
    C13 H13 . 0.9300 ?
    C14 C15 . 1.498(5) ?
    C14 H14A . 0.9700 ?
    C14 H14B . 0.9700 ?
    C15 C16 . 1.510(4) ?
    C15 H15A . 0.9700 ?
    C15 H15B . 0.9700 ?
    C16 C17 . 1.520(5) ?
    C16 H16A . 0.9700 ?
    C16 H16B . 0.9700 ?
    C17 C18 . 1.490(4) ?
    C17 H17A . 0.9700 ?
    C17 H17B . 0.9700 ?
    C18 C19 . 1.513(5) ?
    C18 H18A . 0.9700 ?
    C18 H18B . 0.9700 ?
    C19 H19A . 0.9600 ?
    C19 H19B . 0.9600 ?
    C19 H19C . 0.9600 ?
loop_
    _geom_angle_atom_site_label_1
    _geom_angle_atom_site_label_2
    _geom_angle_atom_site_label_3
    _geom_angle_site_symmetry_1
    _geom_angle_site_symmetry_3
    _geom_angle
    _geom_angle_publ_flag
    O4 C20 C21 . . 109.3(2) ?
    O4 C20 H20A . . 109.8 ?
    C21 C20 H20A . . 109.8 ?
    O4 C20 H20B . . 109.8 ?
    C21 C20 H20B . . 109.8 ?
    H20A C20 H20B . . 108.3 ?
    C22 C21 C20 . . 112.1 ?
    C22 C21 H21A . . 109.2 ?
    C20 C21 H21A . . 109.2 ?
    C22 C21 H21B . . 109.2 ?
    C20 C21 H21B . . 109.2 ?
    H21A C21 H21B . . 107.9 ?
    C21 C22 C23 . . 115.8 ?
    C21 C22 H22A . . 108.3 ?
    C23 C22 H22A . . 108.3 ?
    C21 C22 H22B . . 108.3 ?
    C23 C22 H22B . . 108.3 ?
    H22A C22 H22B . . 107.4 ?
    C24 C23 C22 . . 114.8 ?
    C24 C23 H23A . . 108.6 ?
    C22 C23 H23A . . 108.6 ?
    C24 C23 H23B . . 108.6 ?
    C22 C23 H23B . . 108.6 ?
    H23A C23 H23B . . 107.5 ?
    C23 C24 C25 . . 115.4 ?
    C23 C24 H24A . . 108.4 ?
    C25 C24 H24A . . 108.4 ?
    C23 C24 H24B . . 108.4 ?
    C25 C24 H24B . . 108.4 ?
    H24A C24 H24B . . 107.5 ?
    O4 C20' C21' . . 111.6(2) ?
    O4 C20' H20C . . 109.3 ?
    C21' C20' H20C . . 109.3 ?
    O4 C20' H20D . . 109.3 ?
    C21' C20' H20D . . 109.3 ?
    H20C C20' H20D . . 108.0 ?
    C22' C21' C20' . . 116.2 ?
    C22' C21' H21C . . 108.2 ?
    C20' C21' H21C . . 108.2 ?
    C22' C21' H21D . . 108.2 ?
    C20' C21' H21D . . 108.2 ?
    H21C C21' H21D . . 107.4 ?
    C23' C22' C21' . . 116.0 ?
    C23' C22' H22C . . 108.3 ?
    C21' C22' H22C . . 108.3 ?
    C23' C22' H22D . . 108.3 ?
    C21' C22' H22D . . 108.3 ?
    H22C C22' H22D . . 107.4 ?
    C24' C23' C22' . . 116.4 ?
    C24' C23' H23C . . 108.2 ?
    C22' C23' H23C . . 108.2 ?
    C24' C23' H23D . . 108.2 ?
    C22' C23' H23D . . 108.2 ?
    H23C C23' H23D . . 107.3 ?
    C23' C24' C25' . . 116.4 ?
    C23' C24' H24C . . 108.2 ?
    C25' C24' H24C . . 108.2 ?
    C23' C24' H24D . . 108.2 ?
    C25' C24' H24D . . 108.2 ?
    H24C C24' H24D . . 107.4 ?
    C24' C25' H25D . . 109.5 ?
    C24' C25' H25E . . 109.5 ?
    H25D C25' H25E . . 109.5 ?
    C24' C25' H25F . . 109.5 ?
    H25D C25' H25F . . 109.5 ?
    H25E C25' H25F . . 109.5 ?
    C1 O1 H1 . . 109.5 ?
    C12 O3 C14 . . 117.7(3) ?
    C9 O4 C20' . . 118.6(3) ?
    C9 O4 C20 . . 119.1(3) ?
    O2 C1 O1 . . 123.6(4) ?
    O2 C1 C2 . . 120.7(4) ?
    O1 C1 C2 . . 115.7(4) ?
    C7 C2 C3 . . 119.4(4) ?
    C7 C2 C1 . . 121.8(4) ?
    C3 C2 C1 . . 118.7(4) ?
    C4 C3 C2 . . 120.6(4) ?
    C4 C3 H3 . . 119.7 ?
    C2 C3 H3 . . 119.7 ?
    C3 C4 C5 . . 121.6(4) ?
    C3 C4 H4 . . 119.2 ?
    C5 C4 H4 . . 119.2 ?
    C4 C5 C6 . . 116.9(3) ?
    C4 C5 C8 . . 121.9(4) ?
    C6 C5 C8 . . 121.2(4) ?
    C5 C6 C7 . . 122.1(4) ?
    C5 C6 H6 . . 119.0 ?
    C7 C6 H6 . . 119.0 ?
    C2 C7 C6 . . 119.4(4) ?
    C2 C7 H7 . . 120.3 ?
    C6 C7 H7 . . 120.3 ?
    C13 C8 C9 . . 118.0(3) ?
    C13 C8 C5 . . 120.7(4) ?
    C9 C8 C5 . . 121.3(4) ?
    O4 C9 C10 . . 123.4(4) ?
    O4 C9 C8 . . 116.5(4) ?
    C10 C9 C8 . . 120.1(4) ?
    C11 C10 C9 . . 120.7(4) ?
    C11 C10 H10 . . 119.7 ?
    C9 C10 H10 . . 119.7 ?
    C12 C11 C10 . . 120.3(4) ?
    C12 C11 H11 . . 119.9 ?
    C10 C11 H11 . . 119.9 ?
    O3 C12 C11 . . 125.8(4) ?
    O3 C12 C13 . . 115.5(4) ?
    C11 C12 C13 . . 118.7(4) ?
    C8 C13 C12 . . 122.3(4) ?
    C8 C13 H13 . . 118.9 ?
    C12 C13 H13 . . 118.9 ?
    O3 C14 C15 . . 107.5(3) ?
    O3 C14 H14A . . 110.2 ?
    C15 C14 H14A . . 110.2 ?
    O3 C14 H14B . . 110.2 ?
    C15 C14 H14B . . 110.2 ?
    H14A C14 H14B . . 108.5 ?
    C14 C15 C16 . . 113.6(4) ?
    C14 C15 H15A . . 108.9 ?
    C16 C15 H15A . . 108.9 ?
    C14 C15 H15B . . 108.9 ?
    C16 C15 H15B . . 108.9 ?
    H15A C15 H15B . . 107.7 ?
    C15 C16 C17 . . 112.8(3) ?
    C15 C16 H16A . . 109.0 ?
    C17 C16 H16A . . 109.0 ?
    C15 C16 H16B . . 109.0 ?
    C17 C16 H16B . . 109.0 ?
    H16A C16 H16B . . 107.8 ?
    C18 C17 C16 . . 113.8(4) ?
    C18 C17 H17A . . 108.8 ?
    C16 C17 H17A . . 108.8 ?
    C18 C17 H17B . . 108.8 ?
    C16 C17 H17B . . 108.8 ?
    H17A C17 H17B . . 107.7 ?
    C17 C18 C19 . . 114.2(4) ?
    C17 C18 H18A . . 108.7 ?
    C19 C18 H18A . . 108.7 ?
    C17 C18 H18B . . 108.7 ?
    C19 C18 H18B . . 108.7 ?
    H18A C18 H18B . . 107.6 ?
    C18 C19 H19A . . 109.5 ?
    C18 C19 H19B . . 109.5 ?
    H19A C19 H19B . . 109.5 ?
    C18 C19 H19C . . 109.5 ?
    H19A C19 H19C . . 109.5 ?
    H19B C19 H19C . . 109.5 ?
loop_
    _geom_torsion_atom_site_label_1
    _geom_torsion_atom_site_label_2
    _geom_torsion_atom_site_label_3
    _geom_torsion_atom_site_label_4
    _geom_torsion_site_symmetry_1
    _geom_torsion_site_symmetry_2
    _geom_torsion_site_symmetry_3
    _geom_torsion_site_symmetry_4
    _geom_torsion
    _geom_torsion_publ_flag
    O4 C20 C21 C22 . . . . -49.3(6) ?
    C20 C21 C22 C23 . . . . -179.6 ?
    C21 C22 C23 C24 . . . . -72.3 ?
    C22 C23 C24 C25 . . . . -173.4 ?
    O4 C20' C21' C22' . . . . 46.6(6) ?
    C20' C21' C22' C23' . . . . 169.9 ?
    C21' C22' C23' C24' . . . . 124.5 ?
    C22' C23' C24' C25' . . . . 174.2 ?
    C21' C20' O4 C9 . . . . 163.6(3) ?
    C21' C20' O4 C20 . . . . -99.5(2) ?
    C21 C20 O4 C9 . . . . -173.0(3) ?
    C21 C20 O4 C20' . . . . 93.5(2) ?
    O2 C1 C2 C7 . . . . 175.5(4) ?
    O1 C1 C2 C7 . . . . -6.7(5) ?
    O2 C1 C2 C3 . . . . -6.8(5) ?
    O1 C1 C2 C3 . . . . 171.1(3) ?
    C7 C2 C3 C4 . . . . 0.1(5) ?
    C1 C2 C3 C4 . . . . -177.7(3) ?
    C2 C3 C4 C5 . . . . 0.6(5) ?
    C3 C4 C5 C6 . . . . -1.3(5) ?
    C3 C4 C5 C8 . . . . -179.6(3) ?
    C4 C5 C6 C7 . . . . 1.4(5) ?
    C8 C5 C6 C7 . . . . 179.7(3) ?
    C3 C2 C7 C6 . . . . 0.0(5) ?
    C1 C2 C7 C6 . . . . 177.7(3) ?
    C5 C6 C7 C2 . . . . -0.8(5) ?
    C4 C5 C8 C13 . . . . 134.6(4) ?
    C6 C5 C8 C13 . . . . -43.6(5) ?
    C4 C5 C8 C9 . . . . -45.5(5) ?
    C6 C5 C8 C9 . . . . 136.4(4) ?
    C20' O4 C9 C10 . . . . 20.1(6) ?
    C20 O4 C9 C10 . . . . -1.4(6) ?
    C20' O4 C9 C8 . . . . -158.2(3) ?
    C20 O4 C9 C8 . . . . -179.7(3) ?
    C13 C8 C9 O4 . . . . 177.3(3) ?
    C5 C8 C9 O4 . . . . -2.6(5) ?
    C13 C8 C9 C10 . . . . -1.0(5) ?
    C5 C8 C9 C10 . . . . 179.1(3) ?
    O4 C9 C10 C11 . . . . -178.1(3) ?
    C8 C9 C10 C11 . . . . 0.1(6) ?
    C9 C10 C11 C12 . . . . 1.0(6) ?
    C14 O3 C12 C11 . . . . -2.8(5) ?
    C14 O3 C12 C13 . . . . 178.3(3) ?
    C10 C11 C12 O3 . . . . 180.0(3) ?
    C10 C11 C12 C13 . . . . -1.1(6) ?
    C9 C8 C13 C12 . . . . 0.9(5) ?
    C5 C8 C13 C12 . . . . -179.2(3) ?
    O3 C12 C13 C8 . . . . 179.2(3) ?
    C11 C12 C13 C8 . . . . 0.2(5) ?
    C12 O3 C14 C15 . . . . 179.1(3) ?
    O3 C14 C15 C16 . . . . -176.5(3) ?
    C14 C15 C16 C17 . . . . -176.9(3) ?
    C15 C16 C17 C18 . . . . 178.0(3) ?
    C16 C17 C18 C19 . . . . 178.7(4) ?
loop_
    _geom_hbond_atom_site_label_D
    _geom_hbond_atom_site_label_H
    _geom_hbond_atom_site_label_A
    _geom_hbond_site_symmetry_A
    _geom_hbond_distance_DH
    _geom_hbond_distance_HA
    _geom_hbond_distance_DA
    _geom_hbond_angle_DHA
    O1 H1 O2 3_666 0.82 1.82 2.632(4) 173.5
