# Supplementary material for: 4-(2,5-Dihexyl­oxyphen­yl)benzoic acid
Source: Acta Crystallogr Sect E Struct Rep Online. 2008 Oct 11;64(Pt 11):o2094. doi: 10.1107/S1600536808032170 (PMC2959701; doi:10.1107/S1600536808032170)
Supplement: Supplementary file 2 [file e-64-o2094-Isup2.hkl]

# 
# h,k,l, Fc-squared, Fo-squared, sigma(Fo-squared) and status flag 
# 
data_I
_shelx_title ' B in P2(1)/n' 
_shelx_refln_list_code          4 
_shelx_F_calc_maximum      180.95 
_exptl_crystal_F_000       864.00 
_reflns_d_resolution_high  0.8255 
 
loop_ 
 _symmetry_equiv_pos_as_xyz 
 'x, y, z' 
 '-x+1/2, y+1/2, -z+1/2' 
 '-x, -y, -z' 
 'x-1/2, -y-1/2, z-1/2' 
 
_cell_length_a     7.2936 
_cell_length_b    14.6895 
_cell_length_c    22.1369 
_cell_angle_alpha  90.000 
_cell_angle_beta   95.283 
_cell_angle_gamma  90.000 
 
_shelx_F_squared_multiplier     1.000 
 
loop_ 
 _refln_index_h 
 _refln_index_k 
 _refln_index_l 
 _refln_F_squared_calc 
 _refln_F_squared_meas 
 _refln_F_squared_sigma 
 _refln_observed_status 
   2   0   0       24.31       32.62      6.07 o 
   4   0   0      473.92      431.39     25.30 o 
   6   0   0       33.50       21.36     10.55 o 
   1   1   0      451.47      462.14     16.51 o 
   2   1   0      368.60      318.56      8.91 o 
   3   1   0      197.64      190.40      8.60 o 
   4   1   0     1742.52     1735.25     28.77 o 
   5   1   0       53.31       64.69      9.60 o 
   6   1   0        4.43       -5.67      6.26 o 
   0   2   0     5033.72     4591.27     61.66 o 
   1   2   0     5317.68     5050.54     45.15 o 
   2   2   0      212.41      206.14      7.70 o 
   3   2   0      302.53      307.91     10.22 o 
   4   2   0       94.84      119.05     13.03 o 
   5   2   0        7.39        3.53      5.32 o 
   6   2   0       20.14       18.34     13.87 o 
   7   2   0       21.52       30.06     18.82 o 
   1   3   0       61.58       61.86      4.20 o 
   2   3   0      122.26      111.88      5.90 o 
   3   3   0      762.37      730.87     14.66 o 
   4   3   0       40.59       31.52      5.88 o 
   5   3   0        1.11       -2.89      4.95 o 
   6   3   0       40.57       61.77     20.75 o 
   7   3   0        2.98       -5.53     10.13 o 
   8   3   0        2.32       33.75     33.84 o 
   0   4   0    11167.33    10666.40    116.06 o 
   1   4   0      411.20      401.88      9.09 o 
   2   4   0       11.08        9.47      3.91 o 
   3   4   0       95.88       99.56      7.02 o 
   4   4   0        0.37       -3.60      4.74 o 
   5   4   0       11.26       20.81      7.02 o 
   6   4   0        0.17      -12.80      8.68 o 
   7   4   0        0.08       -5.89     10.54 o 
   8   4   0        8.43       38.08     18.88 o 
   1   5   0     2690.40     2533.54     27.52 o 
   2   5   0        0.96        1.60      3.27 o 
   3   5   0       11.37       13.19      5.61 o 
   4   5   0       53.43       40.58      9.59 o 
   5   5   0       10.69        6.81      8.94 o 
   6   5   0        5.73       -5.65      8.47 o 
   7   5   0        1.42       -3.71     10.68 o 
   8   5   0        0.37       -8.00     32.15 o 
   0   6   0      616.22      551.33     16.94 o 
   1   6   0      565.61      575.86     12.58 o 
   2   6   0       38.84       31.76      4.93 o 
   3   6   0        4.53       -4.51      4.22 o 
   4   6   0        0.30       -6.75      6.49 o 
   5   6   0       11.86        9.78     12.98 o 
   6   6   0        1.31       11.87     10.60 o 
   7   6   0       16.41       19.99     15.99 o 
   8   6   0        1.26       23.54     18.10 o 
   1   7   0        0.01        2.82      4.34 o 
   2   7   0       93.42      117.02      7.78 o 
   3   7   0        6.03       -1.34      4.13 o 
   4   7   0       46.38       45.55     12.42 o 
   5   7   0       39.22       14.20     10.57 o 
   6   7   0        0.55        3.38     12.15 o 
   7   7   0        0.73       16.06     13.42 o 
   8   7   0        4.35       49.52     21.17 o 
   0   8   0     1452.48     1490.72     32.27 o 
   1   8   0       54.48       56.99      8.09 o 
   2   8   0      153.20      158.99      9.23 o 
   3   8   0       54.09       58.11      8.17 o 
   4   8   0        2.76        1.53      6.53 o 
   5   8   0      121.59      188.12     25.47 o 
   6   8   0        0.88       14.65     12.19 o 
   7   8   0        0.02       -0.61     21.19 o 
   1   9   0      104.98      138.92      9.86 o 
   2   9   0        5.83        4.74      5.52 o 
   3   9   0        0.20       -0.99      6.11 o 
   4   9   0        5.78       -5.42     18.11 o 
   5   9   0      199.58      249.67     22.21 o 
   6   9   0        7.04       -3.49     11.34 o 
   7   9   0        0.02       -5.32     15.06 o 
   0  10   0        1.88       10.29      7.76 o 
   1  10   0       12.60       22.14      7.15 o 
   2  10   0      292.01      273.69     12.79 o 
   3  10   0        3.00       10.07      6.68 o 
   4  10   0       71.97       85.81     15.19 o 
   5  10   0        1.34       14.93     23.30 o 
   6  10   0        6.69        7.38     14.81 o 
   7  10   0        2.35        7.35     16.89 o 
   1  11   0      143.76      141.20     10.70 o 
   2  11   0       63.08       49.26      9.28 o 
   3  11   0        2.10       -1.00      7.27 o 
   4  11   0       20.32       27.33     14.22 o 
   5  11   0        0.07      -17.82     11.88 o 
   6  11   0       17.37       14.37     22.56 o 
   0  12   0      128.69      119.66     15.39 o 
   1  12   0        0.35       10.36      7.45 o 
   2  12   0       37.05       23.91      8.66 o 
   3  12   0        4.95        1.93      6.72 o 
   4  12   0        1.44        4.42     12.95 o 
   5  12   0        8.69       16.66     15.47 o 
   6  12   0       10.20       -3.66     16.83 o 
   1  13   0       12.09       -1.32     10.24 o 
   2  13   0        0.19       -2.38      7.80 o 
   3  13   0        1.48       -5.97     10.91 o 
   4  13   0       29.67       28.18     37.08 o 
   5  13   0       12.56       -2.68     13.84 o 
   6  13   0        3.06        9.86     22.00 o 
   0  14   0        0.21      -10.36      9.65 o 
   1  14   0       10.14       15.22     10.59 o 
   2  14   0        0.34       10.59     15.89 o 
   3  14   0        3.64        8.43     11.18 o 
   4  14   0       12.40       28.24     23.53 o 
   5  14   0        0.11        2.62     17.50 o 
   1  15   0       12.19       13.77     10.89 o 
   2  15   0        0.17        9.95     10.79 o 
   3  15   0        8.69       11.07     14.20 o 
   4  15   0        1.37       24.46     17.49 o 
   0  16   0       25.99       -7.49     17.56 o 
   1  16   0       15.24       -6.93      9.66 o 
   2  16   0        1.70       15.68     12.32 o 
   3  16   0        0.10        6.17     14.72 o 
   1  17   0        0.08        1.58     13.27 o 
   2  17   0        0.15        9.01     18.68 o 
  -5   0   1        9.94       -8.96     17.71 o 
  -3   0   1      260.35      267.00     13.50 o 
  -1   0   1        1.40       -2.41      3.75 o 
   1   0   1    11913.25    11683.07    201.23 o 
   3   0   1      699.09      672.78     21.19 o 
   5   0   1      352.36      395.63     21.65 o 
  -7   1   1        0.26       -1.67     18.64 o 
  -6   1   1        0.29        8.18      8.99 o 
  -5   1   1       50.87       40.18     10.27 o 
  -4   1   1      810.90      854.98     22.16 o 
  -3   1   1      234.36      262.59      9.63 o 
  -2   1   1        1.83        7.32      3.34 o 
  -1   1   1      188.38      190.23      5.65 o 
   1   1   1     5559.00     5037.03     49.03 o 
   2   1   1        0.49        4.75      3.21 o 
   3   1   1      266.95      247.84     12.06 o 
   4   1   1        7.41       -5.98      4.46 o 
   5   1   1       23.16       17.85      8.61 o 
   6   1   1        1.52        8.74      7.54 o 
  -8   2   1        1.60        9.32     28.61 o 
  -7   2   1       13.05       24.61     23.96 o 
  -6   2   1        2.02       -0.86      9.16 o 
  -5   2   1       21.85       10.99      5.79 o 
  -4   2   1     1108.83     1172.61     22.94 o 
  -3   2   1        9.23       11.16      6.49 o 
  -2   2   1      180.83      174.07     12.15 o 
  -1   2   1      636.58      679.00     15.18 o 
   0   2   1     1831.69     1748.10     20.48 o 
   1   2   1     2927.33     2608.91     30.51 o 
   2   2   1       97.92      106.20      5.78 o 
   3   2   1      267.49      267.24     10.96 o 
   4   2   1       18.33        5.18      4.37 o 
   5   2   1        9.30       13.55      5.99 o 
   6   2   1        2.96       -4.87      7.15 o 
   7   2   1        1.71      -16.17     10.78 o 
  -8   3   1        0.29      -25.20     24.03 o 
  -7   3   1        6.35       -1.20     15.44 o 
  -6   3   1       13.02       10.50      9.93 o 
  -5   3   1        9.76        6.68      5.67 o 
  -4   3   1        0.01       -3.47      4.10 o 
  -3   3   1       54.45       58.95      5.91 o 
  -2   3   1        0.67       -0.04      3.14 o 
  -1   3   1      159.29      151.97      7.05 o 
   0   3   1      423.39      381.91      8.90 o 
   1   3   1     1306.18     1155.84     16.32 o 
   2   3   1     1661.66     1487.60     20.99 o 
   3   3   1      637.06      645.68     14.94 o 
   4   3   1        0.04        1.43      4.03 o 
   5   3   1       13.90        8.87      6.59 o 
   6   3   1       18.35       10.74     11.43 o 
   7   3   1       23.71       26.71     14.46 o 
   8   3   1        2.48       40.81     30.90 o 
  -8   4   1        0.00      -16.38     16.64 o 
  -7   4   1       24.26       16.67     21.97 o 
  -6   4   1        9.43        4.98     10.01 o 
  -5   4   1       24.86       15.14      9.24 o 
  -4   4   1       65.22       55.85      7.68 o 
  -3   4   1      626.25      601.63     13.77 o 
  -2   4   1        5.62        3.15      4.10 o 
  -1   4   1     1991.57     1987.29     22.22 o 
   0   4   1     3988.79     3859.12     35.00 o 
   1   4   1       49.76       39.06      4.30 o 
   2   4   1       47.38       42.53      4.45 o 
   3   4   1       26.52       26.09      4.70 o 
   4   4   1      542.53      516.74     14.30 o 
   5   4   1        2.07       -5.70      9.08 o 
   6   4   1        0.01       -2.55      9.08 o 
   7   4   1        0.02       19.70     12.47 o 
   8   4   1        0.32       -4.43     24.86 o 
  -8   5   1        0.68      -23.77     17.82 o 
  -7   5   1        7.72       18.09     12.45 o 
  -6   5   1        0.02       -9.81     11.48 o 
  -5   5   1        1.76       14.60      9.35 o 
  -4   5   1      301.51      312.83     12.04 o 
  -3   5   1      142.09      159.32     11.85 o 
  -2   5   1       99.19      101.66      6.33 o 
  -1   5   1      315.19      286.18      8.79 o 
   0   5   1      226.52      228.50      7.96 o 
   1   5   1     1992.16     1912.57     22.77 o 
   2   5   1       45.03       40.27      5.30 o 
   3   5   1       10.52       11.55      4.29 o 
   4   5   1      145.28      137.15     10.86 o 
   5   5   1        3.38       -3.33      5.74 o 
   6   5   1        0.14        7.46     10.27 o 
   7   5   1        1.69      -13.17     10.54 o 
   8   5   1        6.25       10.31     17.38 o 
  -8   6   1        7.39      -22.80     23.45 o 
  -7   6   1        0.08      -15.07     11.41 o 
  -6   6   1        3.35       -2.74     11.92 o 
  -5   6   1       33.74       27.48     10.93 o 
  -4   6   1      247.05      245.80     16.78 o 
  -3   6   1     1368.51     1210.05     26.24 o 
  -2   6   1      159.46      155.31      7.94 o 
  -1   6   1      184.56      195.06      8.18 o 
   0   6   1      783.96      741.11     13.86 o 
   1   6   1      805.29      838.40     15.01 o 
   2   6   1       94.55       90.17      8.58 o 
   3   6   1       26.15       35.93      5.15 o 
   4   6   1      164.60      177.13     16.41 o 
   5   6   1       13.09       10.19      9.74 o 
   6   6   1       11.82       -1.49     12.43 o 
   7   6   1        1.84       -9.41     10.93 o 
   8   6   1        0.29       -1.19     17.70 o 
  -8   7   1        4.43        9.70     20.06 o 
  -7   7   1        3.09        0.72     12.39 o 
  -6   7   1        4.15       22.14     12.25 o 
  -5   7   1        8.05        1.87     10.15 o 
  -4   7   1      211.79      200.27     13.38 o 
  -3   7   1      290.54      314.83     12.31 o 
  -2   7   1       37.34       37.93      5.59 o 
  -1   7   1      825.87      785.64     15.69 o 
   0   7   1       14.33       13.47      4.32 o 
   1   7   1      385.24      412.50     11.70 o 
   2   7   1       11.58       21.55      5.01 o 
   3   7   1      243.52      295.87     13.38 o 
   4   7   1       19.69       14.35     10.25 o 
   5   7   1      137.92      123.63     17.13 o 
   6   7   1        0.85       26.38     12.05 o 
   7   7   1        0.22       22.24     13.85 o 
   8   7   1        4.56        6.71     18.04 o 
  -7   8   1        1.03        7.16     13.48 o 
  -6   8   1        0.79        1.35     10.87 o 
  -5   8   1       28.56       46.12     13.04 o 
  -4   8   1      184.94      191.54     36.53 o 
  -3   8   1      108.80      128.50      9.87 o 
  -2   8   1      241.05      270.45     12.40 o 
  -1   8   1      130.04      138.93      8.72 o 
   0   8   1       23.47       23.68      5.72 o 
   1   8   1        6.84        8.25      7.34 o 
   2   8   1        9.23       13.51      4.94 o 
   3   8   1        0.01        3.99      5.97 o 
   4   8   1      311.19      361.09     17.95 o 
   5   8   1      168.77      168.25     18.74 o 
   6   8   1       61.37       44.78     13.76 o 
   7   8   1        0.18        0.89     14.77 o 
  -7   9   1        0.76       13.56     13.93 o 
  -6   9   1       43.12       22.85     19.73 o 
  -5   9   1       20.55       27.33     12.24 o 
  -4   9   1      272.47      266.27     24.26 o 
  -3   9   1        0.44        8.32      6.97 o 
  -2   9   1        4.79       19.69      5.76 o 
  -1   9   1      105.37      100.33      8.36 o 
   0   9   1       16.19       23.05      6.45 o 
   1   9   1        4.90        8.74      5.15 o 
   2   9   1      281.46      305.09     14.20 o 
   3   9   1        1.35        3.64      6.37 o 
   4   9   1        4.51        0.00      7.19 o 
   5   9   1       17.37       17.81     15.74 o 
   6   9   1        0.01      -17.57     11.71 o 
   7   9   1        0.96      -10.38     15.71 o 
  -7  10   1        0.38       -8.42     15.71 o 
  -6  10   1        0.27       -0.06     14.94 o 
  -5  10   1        3.82       -2.37     10.62 o 
  -4  10   1      363.86      370.31     27.88 o 
  -3  10   1        2.78        6.47      6.99 o 
  -2  10   1       15.65       12.11      6.07 o 
  -1  10   1      443.06      456.41     15.42 o 
   0  10   1      152.79      161.08     10.22 o 
   1  10   1       35.51       38.26      7.06 o 
   2  10   1        4.49        5.54      6.56 o 
   3  10   1       19.06       19.40      7.66 o 
   4  10   1       81.25       68.98     17.63 o 
   5  10   1        5.45       -3.88     11.77 o 
   6  10   1        5.01       11.47     15.16 o 
   7  10   1        1.43      -22.50     15.00 o 
  -6  11   1        0.42       -8.10     13.96 o 
  -5  11   1      109.87      109.94     21.50 o 
  -4  11   1       12.20       13.40     19.21 o 
  -3  11   1        3.28       12.70      7.24 o 
  -2  11   1       19.37       25.89      7.89 o 
  -1  11   1       53.76       58.11     10.26 o 
   0  11   1       66.95       68.98      8.52 o 
   1  11   1       72.30       74.69      8.57 o 
   2  11   1        0.00       -6.01      6.00 o 
   3  11   1      153.73      163.26     15.10 o 
   4  11   1       17.53        1.77     12.23 o 
   5  11   1        3.18        2.98     14.54 o 
   6  11   1        2.78        6.48     16.13 o 
  -6  12   1        0.08       -1.72     17.18 o 
  -5  12   1        0.47        0.77     13.63 o 
  -4  12   1       12.26       12.57     14.10 o 
  -3  12   1        1.60       -5.09     10.64 o 
  -2  12   1        0.62        6.00      6.77 o 
  -1  12   1       16.08       15.81      6.95 o 
   0  12   1       35.41       32.27      8.07 o 
   1  12   1       71.98       58.49      9.58 o 
   2  12   1       13.93       12.61      8.10 o 
   3  12   1        0.31       14.89      8.49 o 
   4  12   1       32.82       37.11     16.84 o 
   5  12   1        0.88       -8.01     14.68 o 
   6  12   1        6.24      -22.14     15.22 o 
  -6  13   1        3.04       -1.98     16.70 o 
  -5  13   1        0.49        6.08     14.38 o 
  -4  13   1        3.94       -6.00     13.43 o 
  -3  13   1       20.55       20.84     20.13 o 
  -2  13   1       13.94       12.48      9.17 o 
  -1  13   1        0.25        8.81     10.12 o 
   0  13   1       22.01       32.88      8.44 o 
   1  13   1        1.80        1.11      7.73 o 
   2  13   1        6.18        0.01      7.72 o 
   3  13   1       10.21       12.83      9.33 o 
   4  13   1        6.11       -7.46     12.10 o 
   5  13   1       20.17       15.78     16.25 o 
  -5  14   1        0.68      -16.12     13.81 o 
  -4  14   1       11.41       23.21     17.34 o 
  -3  14   1       90.95      155.41     24.21 o 
  -2  14   1        3.90       -1.48      8.78 o 
  -1  14   1        0.04       -3.84      9.52 o 
   0  14   1        2.74        0.69      8.16 o 
   1  14   1        2.99        3.89      9.37 o 
   2  14   1        6.57        7.15     10.90 o 
   3  14   1       29.02       51.03     14.32 o 
   4  14   1       24.69        6.35     14.92 o 
   5  14   1        4.06       15.05     16.71 o 
  -4  15   1        9.13       26.61     30.88 o 
  -3  15   1        1.16       -3.58     12.94 o 
  -2  15   1        4.90       13.26     10.64 o 
  -1  15   1        8.74       18.53     11.11 o 
   0  15   1        2.34        6.80     11.26 o 
   1  15   1        0.47       13.50     10.79 o 
   2  15   1        2.48       15.21     10.46 o 
   3  15   1        0.00        6.48     13.97 o 
   4  15   1        2.67       -9.74     16.15 o 
  -3  16   1        5.42        1.79     13.91 o 
  -2  16   1        1.45       10.86     13.93 o 
  -1  16   1        2.29        1.64     10.90 o 
   0  16   1        1.79        6.52     12.67 o 
   1  16   1        0.15        2.52     11.64 o 
   2  16   1        0.68        0.75     11.94 o 
   3  16   1        5.71        7.97     17.02 o 
  -2  17   1        0.34       16.87     17.19 o 
  -1  17   1        0.97        8.11     14.26 o 
   0  17   1        0.64       -8.72     13.01 o 
   1  17   1        5.82       20.12     12.37 o 
   2  17   1        0.53        5.87     15.11 o 
  -6   0   2        0.00        1.24     14.61 o 
  -4   0   2        1.57        1.10      6.54 o 
  -2   0   2      197.29      226.69     10.24 o 
   2   0   2       99.41       94.15      8.19 o 
   4   0   2        9.30       15.41      7.63 o 
   6   0   2       56.23       48.80     17.90 o 
  -7   1   2       22.29       10.99     18.05 o 
  -6   1   2        0.04       -6.91      6.34 o 
  -5   1   2        0.37       -2.75      5.21 o 
  -4   1   2      269.33      290.28     11.78 o 
  -3   1   2       57.31       63.83      5.72 o 
  -2   1   2      369.78      351.33     11.25 o 
  -1   1   2      951.33      906.92     13.75 o 
   0   1   2       57.50       65.16      4.01 o 
   1   1   2     5635.23     5367.73     83.22 o 
   2   1   2        9.21        2.59      3.23 o 
   3   1   2        0.81        0.82      4.57 o 
   4   1   2       34.69       50.32      6.63 o 
   5   1   2        7.96       21.08      6.19 o 
   6   1   2        1.49        5.40     10.85 o 
   7   1   2       16.23      -12.35     14.18 o 
  -8   2   2        5.59       28.82     29.72 o 
  -7   2   2       19.49       17.45     20.65 o 
  -6   2   2        3.80        7.25      8.12 o 
  -5   2   2       28.09       19.97      6.20 o 
  -4   2   2        1.09        0.58      4.12 o 
  -3   2   2       60.70       67.51      5.60 o 
  -2   2   2        1.08        1.62      3.97 o 
  -1   2   2      123.70      144.24      7.23 o 
   0   2   2     2360.98     2187.24     38.04 o 
   1   2   2      708.53      656.96     13.74 o 
   2   2   2       83.63       78.94      6.50 o 
   3   2   2      155.82      150.95      7.99 o 
   4   2   2      145.22      128.80      8.96 o 
   5   2   2       20.84       37.87     11.15 o 
   6   2   2       15.59       11.33      8.43 o 
   7   2   2        0.16       -3.56     15.64 o 
  -8   3   2        0.04        2.41     17.72 o 
  -7   3   2       32.72       23.89     19.71 o 
  -6   3   2       54.83       66.72     14.28 o 
  -5   3   2      123.28      122.39     11.83 o 
  -4   3   2      271.39      308.95     13.72 o 
  -3   3   2      163.98      169.62     12.63 o 
  -2   3   2        6.16        8.10      3.43 o 
  -1   3   2     5843.17     5398.60     49.13 o 
   0   3   2    28182.79    30700.39    237.89 o 
   1   3   2     6177.20     6148.09     56.07 o 
   2   3   2      188.15      200.69      9.68 o 
   3   3   2      495.95      482.53     12.49 o 
   4   3   2      193.25      227.73     13.78 o 
   5   3   2       12.64        9.24      6.11 o 
   6   3   2       37.08       37.07     10.53 o 
   7   3   2        3.95        2.64     13.36 o 
  -8   4   2        1.54      -22.57     16.18 o 
  -7   4   2        3.33        7.13     16.68 o 
  -6   4   2        7.37       13.76     10.66 o 
  -5   4   2        1.53        6.98      6.63 o 
  -4   4   2       59.84       62.48      6.58 o 
  -3   4   2     2003.17     2075.77     27.79 o 
  -2   4   2       83.79       96.98      6.30 o 
  -1   4   2     4808.13     4848.46     42.80 o 
   0   4   2      242.11      219.02      7.09 o 
   1   4   2     2664.88     2293.09     26.06 o 
   2   4   2       13.98       10.40      4.40 o 
   3   4   2      463.72      456.75     11.37 o 
   4   4   2      376.11      375.20     17.24 o 
   5   4   2        1.03        0.56      6.14 o 
   6   4   2        1.14       -5.01      9.25 o 
   7   4   2       12.53       28.92     12.69 o 
   8   4   2        2.14        6.13     26.22 o 
  -8   5   2       12.97      -20.57     16.23 o 
  -7   5   2        0.01      -10.60     10.94 o 
  -6   5   2       21.09        7.52     10.14 o 
  -5   5   2       43.93       31.77     11.93 o 
  -4   5   2        8.31        6.18      4.79 o 
  -3   5   2      103.44      104.00     14.34 o 
  -2   5   2      281.99      238.44      9.22 o 
  -1   5   2     1059.19     1008.41     15.76 o 
   0   5   2      133.58      113.02      6.28 o 
   1   5   2      115.21      120.43     10.08 o 
   2   5   2        2.82        1.90      3.34 o 
   3   5   2       61.63       56.16      9.11 o 
   4   5   2        3.73        7.24      6.42 o 
   5   5   2       20.14       28.56     10.11 o 
   6   5   2        9.86       21.65     11.36 o 
   7   5   2        2.36        9.40     11.79 o 
   8   5   2        5.43       -3.10     24.30 o 
  -8   6   2        0.01      -14.12     45.36 o 
  -7   6   2        0.04        4.78     14.29 o 
  -6   6   2        9.84        6.28     12.79 o 
  -5   6   2       49.22       47.06     12.60 o 
  -4   6   2       16.28       13.09      7.10 o 
  -3   6   2      452.35      457.22     13.58 o 
  -2   6   2      137.93      129.17      8.11 o 
  -1   6   2       99.50       84.93      6.19 o 
   0   6   2        7.62        3.97      3.80 o 
   1   6   2     1042.68     1025.32     16.59 o 
   2   6   2        0.06        2.64      3.74 o 
   3   6   2       25.90       24.50      5.96 o 
   4   6   2        2.31       -6.92      6.02 o 
   5   6   2      133.99      137.93     12.70 o 
   6   6   2        7.73       20.32     11.33 o 
   7   6   2        0.24        6.68     12.34 o 
   8   6   2        1.32       -2.51     12.57 o 
  -8   7   2        2.85       21.65     21.96 o 
  -7   7   2        1.00        7.24     12.41 o 
  -6   7   2        0.06       -9.23     10.56 o 
  -5   7   2       60.40       72.00     14.49 o 
  -4   7   2       13.46       26.20     10.30 o 
  -3   7   2        3.52        2.94      4.77 o 
  -2   7   2      243.83      224.25      9.80 o 
  -1   7   2        5.95        4.79      4.13 o 
   0   7   2     1172.98     1258.06     19.89 o 
   1   7   2      160.12      192.32      8.70 o 
   2   7   2      159.26      155.89     11.42 o 
   3   7   2      121.36       91.46      9.31 o 
   4   7   2        0.32       -0.66      5.84 o 
   5   7   2      106.73       85.32     20.11 o 
   6   7   2       40.66       31.53     13.09 o 
   7   7   2        0.05      -21.08     14.05 o 
   8   7   2        0.73       -3.14     15.93 o 
  -7   8   2        1.08       34.74     22.19 o 
  -6   8   2        1.34        3.82     10.66 o 
  -5   8   2        0.55       -5.52      9.02 o 
  -4   8   2        0.59       14.87     11.63 o 
  -3   8   2      285.52      287.16     13.26 o 
  -2   8   2       63.08       74.29      7.43 o 
  -1   8   2      360.45      350.57     11.83 o 
   0   8   2     1367.05     1386.21     22.10 o 
   1   8   2       96.75      117.00      7.99 o 
   2   8   2       29.49       27.46      5.53 o 
   3   8   2       12.89        9.22      6.95 o 
   4   8   2       66.62       77.40     12.25 o 
   5   8   2      256.43      219.85     20.22 o 
   6   8   2        2.83        7.45     13.41 o 
   7   8   2        5.73       15.79     15.89 o 
  -7   9   2        1.56      -13.09     13.30 o 
  -6   9   2        5.54       10.17     12.86 o 
  -5   9   2       92.91       85.03     16.15 o 
  -4   9   2       87.27       88.56     15.01 o 
  -3   9   2        5.14        9.77     12.76 o 
  -2   9   2      205.02      197.80     10.75 o 
  -1   9   2      169.06      149.10      9.50 o 
   0   9   2        3.65        9.34      5.16 o 
   1   9   2      152.03      192.93     12.93 o 
   2   9   2      135.05      172.83     11.87 o 
   3   9   2       26.33       39.97      8.42 o 
   4   9   2        0.11        1.97      9.22 o 
   5   9   2        2.59       15.67     13.86 o 
   6   9   2        2.94        5.92     19.41 o 
   7   9   2        0.00        9.13     17.55 o 
  -7  10   2        1.63        3.31     16.86 o 
  -6  10   2       17.38       39.58     18.39 o 
  -5  10   2       43.19       41.94     13.49 o 
  -4  10   2       33.13       27.52     14.26 o 
  -3  10   2       48.40       67.77     10.29 o 
  -2  10   2      105.49      108.96      9.65 o 
  -1  10   2       57.93       59.86     12.05 o 
   0  10   2       57.90       67.91      8.69 o 
   1  10   2      181.72      194.18     10.91 o 
   2  10   2        2.21       -2.63      6.57 o 
   3  10   2      124.95      127.05     13.66 o 
   4  10   2       53.25       46.02     10.88 o 
   5  10   2       13.23       20.80     19.07 o 
   6  10   2       17.76        7.10     15.84 o 
   7  10   2        0.01       -8.27     36.63 o 
  -6  11   2       19.77       26.31     38.39 o 
  -5  11   2        0.56       -0.23     12.38 o 
  -4  11   2       17.32       25.51     12.47 o 
  -3  11   2       52.15       51.27     13.21 o 
  -2  11   2      102.07      158.50     12.89 o 
  -1  11   2        3.28       -2.84      5.97 o 
   0  11   2       19.07       23.81      6.25 o 
   1  11   2        1.02        0.58      7.00 o 
   2  11   2       34.94       14.63     10.47 o 
   3  11   2        1.69       10.69     15.44 o 
   4  11   2        6.74        7.91     12.62 o 
   5  11   2        2.60       -1.17     13.44 o 
   6  11   2        4.09       -3.83     14.57 o 
  -6  12   2        0.03       -2.31     16.20 o 
  -5  12   2       26.58       40.09     16.87 o 
  -4  12   2        0.92       15.07     14.01 o 
  -3  12   2      161.05      185.34     20.64 o 
  -2  12   2      180.31      193.95     14.34 o 
  -1  12   2        4.13        4.85      6.53 o 
   0  12   2        0.00        4.87      7.24 o 
   1  12   2       84.84       81.56     14.36 o 
   2  12   2        6.84       15.89      9.83 o 
   3  12   2       18.26       19.32      9.61 o 
   4  12   2       14.57        1.45     14.33 o 
   5  12   2        2.84       -0.43     14.35 o 
   6  12   2        2.90       -6.67     15.66 o 
  -6  13   2        3.20       20.11     18.83 o 
  -5  13   2        1.27        4.23     21.02 o 
  -4  13   2        1.58        0.25     12.10 o 
  -3  13   2       29.13       42.96     19.82 o 
  -2  13   2        8.01        2.30     10.08 o 
  -1  13   2       11.06       -2.03      6.52 o 
   0  13   2        5.97        1.06      8.62 o 
   1  13   2       10.42       20.92      8.19 o 
   2  13   2        3.36        7.74      9.22 o 
   3  13   2       10.60       10.10      8.80 o 
   4  13   2       43.03       15.33     14.19 o 
   5  13   2        0.03       -1.56     13.56 o 
  -5  14   2        1.60      -14.31     19.20 o 
  -4  14   2        2.78        2.74     24.43 o 
  -3  14   2        0.22      -13.39     11.77 o 
  -2  14   2        0.64        3.08      9.25 o 
  -1  14   2        0.11        3.11      8.42 o 
   0  14   2       21.26       21.74     10.59 o 
   1  14   2       39.37       43.94     10.69 o 
   2  14   2        0.03        5.29      9.04 o 
   3  14   2        0.42        1.25      9.56 o 
   4  14   2        1.96        1.40     15.25 o 
   5  14   2        0.97        0.92     15.55 o 
  -4  15   2        0.18       -0.81     14.57 o 
  -3  15   2        9.15       19.99     15.22 o 
  -2  15   2        0.01        5.63     12.89 o 
  -1  15   2        9.19       11.74      9.87 o 
   0  15   2        6.03       10.27     11.07 o 
   1  15   2        0.22        3.36      9.50 o 
   2  15   2        0.12        4.28     11.40 o 
   3  15   2       13.83       30.10     13.95 o 
   4  15   2       11.22        9.40     30.26 o 
  -3  16   2        0.82       27.16     18.00 o 
  -2  16   2        1.57       -2.25     26.52 o 
  -1  16   2        2.21        2.67     12.65 o 
   0  16   2        8.77       17.12     14.82 o 
   1  16   2       18.89       -0.12      9.62 o 
   2  16   2        4.97       17.72     15.11 o 
   3  16   2        0.36        7.60     14.40 o 
  -2  17   2        1.08       11.63     16.84 o 
  -1  17   2        0.48      -10.58     16.49 o 
   0  17   2        3.95        2.66     13.01 o 
   1  17   2        0.13        4.41     14.68 o 
   2  17   2        0.04        2.30     12.17 o 
  -7   0   3       74.93       82.98     27.47 o 
  -5   0   3      178.21      203.07     16.17 o 
  -3   0   3      236.14      267.31     12.79 o 
  -1   0   3     1523.47     1653.95     44.99 o 
   1   0   3     4229.02     3632.76     47.04 o 
   3   0   3       46.78       56.20      8.21 o 
   5   0   3      238.03      234.90     18.63 o 
   7   0   3        7.36        2.38     16.41 o 
  -8   1   3        0.29       11.05     26.56 o 
  -7   1   3       81.00      108.19     29.45 o 
  -6   1   3        0.29        0.58      9.96 o 
  -5   1   3       41.36       39.52      9.28 o 
  -4   1   3      755.67      711.10     16.84 o 
  -3   1   3      543.88      571.06     12.94 o 
  -2   1   3      224.27      197.87      8.48 o 
  -1   1   3      248.12      268.74      7.68 o 
   0   1   3      850.46      806.62     14.32 o 
   1   1   3    12599.73    12873.34    116.82 o 
   2   1   3     1467.66     1314.35     18.13 o 
   3   1   3       21.96       16.65      4.37 o 
   4   1   3      190.78      222.49     10.98 o 
   5   1   3       59.09       96.50     12.90 o 
   6   1   3       55.67       64.17     11.29 o 
   7   1   3        1.95       15.98     17.00 o 
  -8   2   3        0.02      -25.91     27.99 o 
  -7   2   3       29.08       47.97     17.71 o 
  -6   2   3       46.99       58.98     10.10 o 
  -5   2   3       96.34       97.88     10.62 o 
  -4   2   3      580.28      621.59     15.67 o 
  -3   2   3      381.44      428.50     10.65 o 
  -2   2   3      143.94      132.91      9.21 o 
  -1   2   3     1137.89      981.03     16.49 o 
   0   2   3    10332.14    10473.28     85.97 o 
   1   2   3    32741.91    34777.54    471.10 o 
   2   2   3     1679.46     1647.11     30.53 o 
   3   2   3      274.59      258.61      9.78 o 
   4   2   3       30.43       26.42      6.38 o 
   5   2   3       20.17       13.51      9.17 o 
   6   2   3        0.05        0.37      7.72 o 
   7   2   3        7.60       -4.80     16.47 o 
  -8   3   3       11.56       -4.28     17.49 o 
  -7   3   3       81.22       57.03     33.36 o 
  -6   3   3        0.04        2.00      9.05 o 
  -5   3   3       21.14       19.16      9.61 o 
  -4   3   3      171.38      147.29      8.65 o 
  -3   3   3        3.77        1.71      3.41 o 
  -2   3   3      988.01      917.49     18.65 o 
  -1   3   3      432.74      433.89      9.56 o 
   0   3   3    32513.97    36279.30    280.26 o 
   1   3   3      892.46      887.82     17.14 o 
   2   3   3      139.09      136.01      8.54 o 
   3   3   3        7.95       10.77      5.52 o 
   4   3   3       16.16       12.39      5.54 o 
   5   3   3        4.27       -3.18      5.69 o 
   6   3   3        0.70       12.18      8.43 o 
   7   3   3        0.46        5.62     12.11 o 
  -8   4   3        0.44        7.52     16.41 o 
  -7   4   3       25.27       13.92     24.65 o 
  -6   4   3        7.36       24.70     10.83 o 
  -5   4   3        0.84        1.02      8.62 o 
  -4   4   3      104.88      110.53      7.94 o 
  -3   4   3      115.48      106.81      6.77 o 
  -2   4   3       40.72       44.05      4.99 o 
  -1   4   3      524.27      560.89     11.97 o 
   0   4   3     1071.23     1044.50     16.65 o 
   1   4   3     3602.23     3266.19     35.52 o 
   2   4   3      188.48      192.55      9.01 o 
   3   4   3      240.63      263.91     13.91 o 
   4   4   3      401.63      426.81     21.54 o 
   5   4   3       41.16       15.65     10.48 o 
   6   4   3        0.04       -5.86     10.62 o 
   7   4   3        0.00        6.56     15.03 o 
   8   4   3        0.10       34.99     29.78 o 
  -8   5   3        1.80        4.19     16.66 o 
  -7   5   3       35.14       46.92     20.56 o 
  -6   5   3        2.02        7.27     10.40 o 
  -5   5   3        0.33       -5.88      8.42 o 
  -4   5   3       37.38       35.04     12.32 o 
  -3   5   3        1.05        2.36      3.92 o 
  -2   5   3      106.86      106.69      6.99 o 
  -1   5   3     1564.35     1491.67     22.01 o 
   0   5   3       23.54       26.61      5.32 o 
   1   5   3      173.42      170.35      7.24 o 
   2   5   3      120.11      138.57      9.38 o 
   3   5   3      182.78      166.21     10.22 o 
   4   5   3        2.13       11.57      5.89 o 
   5   5   3       34.30       39.95     10.31 o 
   6   5   3        0.01       16.70     13.21 o 
   7   5   3       13.21       -3.45     13.46 o 
   8   5   3        0.25       15.46     16.39 o 
  -8   6   3        1.00       25.58     41.46 o 
  -7   6   3        6.09        2.98     11.41 o 
  -6   6   3        0.56        0.73     10.04 o 
  -5   6   3       98.34      128.90     16.16 o 
  -4   6   3        1.32        5.01      6.74 o 
  -3   6   3      305.79      316.96     11.87 o 
  -2   6   3     1114.92     1185.61     20.87 o 
  -1   6   3       23.35       26.49      4.84 o 
   0   6   3      474.49      453.42     10.90 o 
   1   6   3     1914.87     1888.69     26.95 o 
   2   6   3        0.00        3.89      3.64 o 
   3   6   3       36.14       36.77     12.65 o 
   4   6   3        0.17       -1.01      7.73 o 
   5   6   3       56.11       66.24     10.42 o 
   6   6   3       30.27        3.03     10.59 o 
   7   6   3        0.34       23.75     12.65 o 
   8   6   3        0.18      -24.12     34.86 o 
  -8   7   3        0.96       13.35     21.81 o 
  -7   7   3        7.49       -9.86     10.82 o 
  -6   7   3       41.10       65.83     18.15 o 
  -5   7   3      126.93      116.52     15.98 o 
  -4   7   3      183.90      161.52     17.76 o 
  -3   7   3        0.11        7.03      5.31 o 
  -2   7   3      140.50      153.14      9.30 o 
  -1   7   3      933.93      988.22     17.77 o 
   0   7   3      122.04      127.61      7.60 o 
   1   7   3      975.23      973.12     17.63 o 
   2   7   3       63.43       81.43      9.49 o 
   3   7   3      118.18       91.04     11.05 o 
   4   7   3       57.26       65.06      9.99 o 
   5   7   3       90.95       88.34     13.35 o 
   6   7   3       12.84       17.25     12.55 o 
   7   7   3        0.11       -4.19     14.32 o 
  -7   8   3        2.12       -3.91     13.63 o 
  -6   8   3       34.08       25.04     13.38 o 
  -5   8   3        0.68       -6.13      9.02 o 
  -4   8   3       50.03       34.03     11.93 o 
  -3   8   3        0.00       -3.75      4.98 o 
  -2   8   3       84.92       71.65      7.92 o 
  -1   8   3       41.85       54.45      6.40 o 
   0   8   3      156.71      147.40      8.58 o 
   1   8   3        0.68        0.68      4.86 o 
   2   8   3      116.06      120.94      9.89 o 
   3   8   3       28.06       30.41      7.44 o 
   4   8   3       21.23       29.00      7.58 o 
   5   8   3        0.34       -3.29     18.07 o 
   6   8   3       28.63       -6.43     20.76 o 
   7   8   3        2.32      -10.38     14.32 o 
  -7   9   3        0.02      -14.81     12.42 o 
  -6   9   3        1.34       -9.26     11.91 o 
  -5   9   3       17.34        4.26     10.56 o 
  -4   9   3       68.38       67.07     14.04 o 
  -3   9   3       27.31       30.84      6.87 o 
  -2   9   3        0.00       -4.08      5.29 o 
  -1   9   3      154.02      170.90      9.99 o 
   0   9   3        3.53        1.63      5.16 o 
   1   9   3       88.82      105.36     10.07 o 
   2   9   3       19.99       40.71      7.55 o 
   3   9   3       12.14       17.40     10.94 o 
   4   9   3        0.01       -9.63      6.96 o 
   5   9   3       23.83        8.83     13.39 o 
   6   9   3       28.08        1.11     14.82 o 
   7   9   3        0.27       -4.20     17.95 o 
  -7  10   3        0.79       15.52     14.73 o 
  -6  10   3        3.68        8.25     13.37 o 
  -5  10   3      102.85       72.31     34.35 o 
  -4  10   3       95.55       93.47     16.80 o 
  -3  10   3       69.61       76.16     21.97 o 
  -2  10   3       21.58       20.85      7.52 o 
  -1  10   3        6.04        1.45      5.77 o 
   0  10   3      250.93      272.70     14.56 o 
   1  10   3       79.97       79.01      8.97 o 
   2  10   3       30.99       23.77      8.06 o 
   3  10   3        0.00        0.39      6.97 o 
   4  10   3       10.00       11.71      7.86 o 
   5  10   3        1.82       34.14     14.90 o 
   6  10   3        1.45       -6.86     13.91 o 
   7  10   3        0.10        3.78     17.98 o 
  -6  11   3       12.76        3.43     15.46 o 
  -5  11   3        0.09      -11.05     10.22 o 
  -4  11   3       45.07       37.86     13.68 o 
  -3  11   3        2.37        1.46     10.79 o 
  -2  11   3       44.97       39.94      8.98 o 
  -1  11   3       63.30       61.47      8.20 o 
   0  11   3        3.74       -8.54      5.69 o 
   1  11   3        2.34       -4.22      6.39 o 
   2  11   3        1.51       -2.80     12.90 o 
   3  11   3        0.00        4.02      7.10 o 
   4  11   3        9.26        0.09      9.96 o 
   5  11   3       42.50       83.70     20.89 o 
   6  11   3        0.79       -0.59     16.40 o 
  -6  12   3        2.24       18.15     15.76 o 
  -5  12   3        6.86      -22.72     25.43 o 
  -4  12   3       40.24       28.49     12.42 o 
  -3  12   3        1.37       23.89     12.77 o 
  -2  12   3       66.00       57.71     11.16 o 
  -1  12   3        8.35        1.56      9.57 o 
   0  12   3       22.12       24.96      7.70 o 
   1  12   3        0.12        8.12      8.23 o 
   2  12   3       74.66       91.17     13.13 o 
   3  12   3        1.81       -6.52     11.69 o 
   4  12   3        2.83       12.28     11.67 o 
   5  12   3       11.28        8.21     14.59 o 
   6  12   3        0.31       11.90     16.47 o 
  -6  13   3        0.00        8.97     16.60 o 
  -5  13   3        2.25        6.44     15.13 o 
  -4  13   3        3.99       11.78     13.34 o 
  -3  13   3        1.13      -10.22     10.73 o 
  -2  13   3        3.17       27.13     10.07 o 
  -1  13   3        6.64        2.61      7.16 o 
   0  13   3        3.15       -2.47      7.38 o 
   1  13   3       71.98       61.29     11.34 o 
   2  13   3        0.06        8.18      8.10 o 
   3  13   3        0.02       -2.21      9.36 o 
   4  13   3        0.01      -15.39     10.90 o 
   5  13   3        1.21       -5.32     15.96 o 
  -5  14   3        0.13       18.45     17.40 o 
  -4  14   3        1.71        7.33     14.33 o 
  -3  14   3       32.99       10.56     17.45 o 
  -2  14   3        2.35        8.69     14.06 o 
  -1  14   3        0.00       16.34      8.66 o 
   0  14   3        0.04       -9.15      8.76 o 
   1  14   3        1.66        2.88      8.28 o 
   2  14   3       17.86       12.87     14.23 o 
   3  14   3        0.00       -1.91      9.82 o 
   4  14   3       24.83       19.32     14.35 o 
   5  14   3        3.38       20.03     17.01 o 
  -4  15   3        0.95       -9.49     14.08 o 
  -3  15   3        0.49      -17.82     11.88 o 
  -2  15   3        2.38       -3.21     12.67 o 
  -1  15   3        0.21       -1.82     11.43 o 
   0  15   3       10.56        1.59     10.49 o 
   1  15   3        9.35       17.67     10.87 o 
   2  15   3       12.69        6.69     10.01 o 
   3  15   3        5.27        6.66     10.79 o 
   4  15   3        2.76        1.85     13.22 o 
  -3  16   3        4.70       -3.51     16.44 o 
  -2  16   3        1.47       21.02     25.20 o 
  -1  16   3        0.27       -4.99     13.34 o 
   0  16   3       11.81       11.54     11.03 o 
   1  16   3        0.34        1.49     11.34 o 
   2  16   3        0.99        9.60     11.89 o 
   3  16   3        2.80       24.26     17.93 o 
  -2  17   3        0.56        4.69     14.69 o 
  -1  17   3        0.52        1.03     12.54 o 
   0  17   3       24.28       14.87     14.34 o 
   1  17   3       12.00       12.01     13.48 o 
   2  17   3        0.14       -3.23     11.97 o 
  -8   0   4        0.03       16.16     23.03 o 
  -6   0   4        0.69       21.83     18.05 o 
  -4   0   4     1289.09     1250.97     32.06 o 
  -2   0   4     2547.20     2296.68     33.10 o 
   0   0   4       97.95      117.95      6.22 o 
   2   0   4      361.10      342.02     14.47 o 
   4   0   4       14.55        5.56     10.29 o 
   6   0   4        0.00      -13.84     10.62 o 
  -8   1   4        1.19       54.03     31.21 o 
  -7   1   4        1.60        4.00     10.50 o 
  -6   1   4       16.95       17.97     10.64 o 
  -5   1   4        7.69        8.86      6.95 o 
  -4   1   4       80.13       75.16      6.65 o 
  -3   1   4      473.70      538.51     12.17 o 
  -2   1   4       31.87       23.24      4.80 o 
  -1   1   4      699.03      760.18     14.66 o 
   0   1   4       80.35       86.62      4.87 o 
   1   1   4     7996.86     7542.58     65.97 o 
   2   1   4        0.01        3.50      3.60 o 
   3   1   4       18.89       11.87      4.46 o 
   4   1   4        5.44        5.73      4.73 o 
   5   1   4        1.54       -3.92      5.85 o 
   6   1   4        0.40       14.85     13.34 o 
   7   1   4        9.47        1.30     11.48 o 
  -8   2   4        5.48       33.59     19.31 o 
  -7   2   4        3.47        9.20     37.12 o 
  -6   2   4        0.00       -5.50      9.19 o 
  -5   2   4       13.09        1.25      6.50 o 
  -4   2   4      391.82      374.65     11.38 o 
  -3   2   4       87.29       84.73      7.79 o 
  -2   2   4      773.31      673.37     15.49 o 
  -1   2   4     1013.07     1026.54     17.88 o 
   0   2   4      371.46      357.07      8.41 o 
   1   2   4    16783.00    17205.43    156.26 o 
   2   2   4       82.75       71.09      6.96 o 
   3   2   4       70.31       80.59      6.77 o 
   4   2   4       44.36       38.59      6.22 o 
   5   2   4        7.60       18.44      6.70 o 
   6   2   4       10.21       22.23      8.96 o 
   7   2   4        0.08       -9.10     15.88 o 
  -8   3   4        0.07        5.26     16.01 o 
  -7   3   4       17.74       19.37     16.02 o 
  -6   3   4       26.66       19.13      8.58 o 
  -5   3   4        7.37        6.25      7.64 o 
  -4   3   4      150.26      154.20      8.30 o 
  -3   3   4     5319.71     5195.01     62.49 o 
  -2   3   4       23.10       35.24      6.11 o 
  -1   3   4     1470.99     1437.67     19.10 o 
   0   3   4     8923.32     8534.03     74.17 o 
   1   3   4        5.03       -2.82      4.20 o 
   2   3   4     1311.17     1187.48     22.83 o 
   3   3   4      333.83      305.85     13.46 o 
   4   3   4        4.72        4.31      5.44 o 
   5   3   4       82.46       96.03     12.09 o 
   6   3   4        0.09       -2.09      8.02 o 
   7   3   4        7.77        7.18     18.73 o 
  -8   4   4       13.79       12.12     18.17 o 
  -7   4   4        5.36       -5.31     19.80 o 
  -6   4   4       15.76        6.24     10.29 o 
  -5   4   4       19.87       30.82      8.22 o 
  -4   4   4       73.28       65.68      9.20 o 
  -3   4   4      398.37      407.31     12.54 o 
  -2   4   4      160.93      188.80      7.50 o 
  -1   4   4     1683.29     1554.69     21.55 o 
   0   4   4     2645.15     2526.74     29.56 o 
   1   4   4      452.23      506.01     33.09 o 
   2   4   4      412.78      447.04     15.64 o 
   3   4   4       47.99       41.22      8.82 o 
   4   4   4      231.66      228.77     15.20 o 
   5   4   4       61.84       61.74     12.35 o 
   6   4   4        2.50        1.23      7.55 o 
   7   4   4        1.77        0.09     14.00 o 
   8   4   4        0.27       21.73     17.11 o 
  -8   5   4        3.01       25.92     20.81 o 
  -7   5   4        0.26       11.03     15.33 o 
  -6   5   4        2.15       -9.06     15.85 o 
  -5   5   4       14.20       11.36      7.80 o 
  -4   5   4       72.37       83.39     10.10 o 
  -3   5   4     1008.74     1067.46     21.28 o 
  -2   5   4     1461.21     1437.93     27.96 o 
  -1   5   4      955.18      856.99     16.42 o 
   0   5   4     1715.01     1633.63     35.86 o 
   1   5   4      728.58      677.21     19.02 o 
   2   5   4      187.12      214.06      9.90 o 
   3   5   4       21.70       22.14      6.00 o 
   4   5   4       30.30       23.64      7.95 o 
   5   5   4       60.73       41.62      9.49 o 
   6   5   4        1.57        1.46     10.31 o 
   7   5   4        0.04       -8.77     10.54 o 
   8   5   4        1.94      -22.25     14.83 o 
  -8   6   4        3.29        9.07     19.97 o 
  -7   6   4       37.72       19.09     17.26 o 
  -6   6   4       59.16       79.10     14.86 o 
  -5   6   4        3.14       16.65     10.39 o 
  -4   6   4        3.64        2.45      6.57 o 
  -3   6   4       33.54       34.44      5.89 o 
  -2   6   4      754.90      803.95     17.01 o 
  -1   6   4     3787.88     3779.40     43.20 o 
   0   6   4        0.30       -1.87      3.51 o 
   1   6   4      183.21      164.10      7.59 o 
   2   6   4     1029.19     1203.30     22.22 o 
   3   6   4       27.22       44.93     10.66 o 
   4   6   4        0.68       -0.64      6.64 o 
   5   6   4      288.30      336.78     18.52 o 
   6   6   4       53.08       73.64     14.45 o 
   7   6   4        0.87        7.64     12.74 o 
   8   6   4        2.82       10.56     25.08 o 
  -8   7   4        1.56        9.21     21.38 o 
  -7   7   4        5.32       27.77     13.65 o 
  -6   7   4       26.80       47.38     17.58 o 
  -5   7   4       11.65        1.59     10.40 o 
  -4   7   4       95.96      110.03     12.10 o 
  -3   7   4      747.77      707.41     30.44 o 
  -2   7   4        3.46        3.35      4.55 o 
  -1   7   4       51.56       69.20      6.70 o 
   0   7   4      152.17      146.36      7.81 o 
   1   7   4      268.73      293.14      9.92 o 
   2   7   4       17.48       15.15      5.56 o 
   3   7   4        0.03       -3.34      5.85 o 
   4   7   4      233.81      260.42     14.68 o 
   5   7   4       11.20        2.82      7.72 o 
   6   7   4       15.83       29.11     19.41 o 
   7   7   4        0.54      -12.95     15.44 o 
  -7   8   4        0.89       -1.80     12.52 o 
  -6   8   4       17.35       16.77     13.57 o 
  -5   8   4       94.02       97.86     29.16 o 
  -4   8   4      498.16      453.89     25.10 o 
  -3   8   4        4.33        5.15      7.99 o 
  -2   8   4      471.81      440.63     14.99 o 
  -1   8   4      193.23      197.56      9.85 o 
   0   8   4      259.02      280.92     15.33 o 
   1   8   4       78.53       88.00      8.35 o 
   2   8   4       10.46       18.62      6.13 o 
   3   8   4       98.50      118.08     10.64 o 
   4   8   4        0.48       -1.80      7.00 o 
   5   8   4       29.85       25.94      9.77 o 
   6   8   4       43.75       10.85     13.98 o 
   7   8   4        0.17       -2.24     15.40 o 
  -7   9   4        3.72        2.21     13.74 o 
  -6   9   4        0.51      -17.03     11.35 o 
  -5   9   4       43.77       42.49     13.42 o 
  -4   9   4      150.84      147.17     18.19 o 
  -3   9   4      150.36      158.65     14.31 o 
  -2   9   4        2.20       -4.67      4.95 o 
  -1   9   4       42.55       32.50      7.48 o 
   0   9   4      139.94      134.12     10.21 o 
   1   9   4      191.68      192.28     11.26 o 
   2   9   4        0.75        1.05      6.49 o 
   3   9   4       33.31       12.02      7.55 o 
   4   9   4       12.36       10.94      8.22 o 
   5   9   4       64.23       59.50     17.55 o 
   6   9   4        1.10       13.48     15.51 o 
   7   9   4        0.00       14.30     16.72 o 
  -7  10   4        2.68       -0.38     15.15 o 
  -6  10   4        0.23       15.78     13.79 o 
  -5  10   4        0.10      -12.79     10.74 o 
  -4  10   4       33.50       46.51     23.21 o 
  -3  10   4       39.89       57.87     11.30 o 
  -2  10   4      106.88      121.68     10.77 o 
  -1  10   4       20.47       16.18      6.28 o 
   0  10   4       12.76        4.68      5.83 o 
   1  10   4      150.95      141.43     11.00 o 
   2  10   4        1.47       -3.08     10.01 o 
   3  10   4        0.63        0.47      7.42 o 
   4  10   4        9.21        2.63      8.37 o 
   5  10   4        1.33       -4.46     13.62 o 
   6  10   4        0.51        3.97     15.50 o 
   7  10   4        0.29       -6.56     17.12 o 
  -6  11   4        2.27        4.74     13.79 o 
  -5  11   4        6.41       -7.76     17.19 o 
  -4  11   4       61.13       61.80     14.47 o 
  -3  11   4      270.80      297.57     23.30 o 
  -2  11   4       54.48       54.82      9.58 o 
  -1  11   4        0.68       -8.72      5.81 o 
   0  11   4       26.35       20.94      7.40 o 
   1  11   4        2.07       -1.43      6.85 o 
   2  11   4        3.43       -1.41      7.52 o 
   3  11   4        3.93       -4.85      7.59 o 
   4  11   4        4.83       20.69     10.31 o 
   5  11   4        0.56      -12.66     12.61 o 
   6  11   4        1.69       11.84     16.94 o 
  -6  12   4        4.22       -8.77     21.58 o 
  -5  12   4        0.00       10.69     12.85 o 
  -4  12   4        0.80       28.91     12.41 o 
  -3  12   4      162.32      201.00     22.99 o 
  -2  12   4      240.89      257.05     15.49 o 
  -1  12   4        9.02       16.54      8.28 o 
   0  12   4        0.06       -3.89      6.61 o 
   1  12   4        0.76       -1.38      7.11 o 
   2  12   4        0.88        4.07      8.19 o 
   3  12   4        0.65        9.14     11.54 o 
   4  12   4        1.63       -5.11     12.26 o 
   5  12   4       11.49       11.82     16.89 o 
   6  12   4        7.76        7.11     17.66 o 
  -5  13   4        0.03       -1.43     15.00 o 
  -4  13   4        1.77       -0.01     25.91 o 
  -3  13   4       50.86       68.58     15.57 o 
  -2  13   4       40.32       22.05     11.94 o 
  -1  13   4        0.86        4.96      7.32 o 
   0  13   4        5.36       14.77      8.44 o 
   1  13   4        2.97       -4.48      8.08 o 
   2  13   4        1.28        3.74      8.56 o 
   3  13   4       10.70        0.10      9.17 o 
   4  13   4        5.29        0.95     12.24 o 
   5  13   4       15.56       42.64     18.75 o 
  -5  14   4       13.60       22.60     17.23 o 
  -4  14   4        4.50       24.47     16.63 o 
  -3  14   4        0.49       -1.38     13.54 o 
  -2  14   4        1.38       -3.71     11.77 o 
  -1  14   4       14.19        9.14      8.42 o 
   0  14   4        1.94        9.19      8.19 o 
   1  14   4        0.41        8.27      9.61 o 
   2  14   4       15.41       17.59      9.95 o 
   3  14   4        9.70        4.90      9.49 o 
   4  14   4        2.96       -0.44     13.37 o 
   5  14   4        0.18       44.55     31.67 o 
  -4  15   4        0.16      -15.94     13.78 o 
  -3  15   4       34.91       28.28     17.32 o 
  -2  15   4       21.98       14.97     16.73 o 
  -1  15   4        0.02       -4.78     15.03 o 
   0  15   4       18.47       28.31     12.34 o 
   1  15   4        4.91        2.30     10.41 o 
   2  15   4        0.15        9.07      9.97 o 
   3  15   4        3.26        3.73     11.29 o 
   4  15   4       18.35       19.95     15.39 o 
  -3  16   4        2.63       16.08     17.72 o 
  -2  16   4        1.36       11.86     15.32 o 
  -1  16   4        2.41       -7.17     12.38 o 
   0  16   4        0.55       -1.11     18.06 o 
   1  16   4        5.12       -7.89     11.36 o 
   2  16   4        0.99       -9.51     10.50 o 
   3  16   4        0.55      -13.23     11.11 o 
  -2  17   4        1.44       21.49     26.97 o 
  -1  17   4        7.64       44.09     25.67 o 
   0  17   4        0.02        3.30     13.47 o 
   1  17   4        5.09       17.22     12.73 o 
   2  17   4        0.51        5.19     13.35 o 
  -7   0   5        5.60        6.20     13.67 o 
  -5   0   5       29.80       43.69     19.17 o 
  -3   0   5     1135.01     1075.82     22.65 o 
  -1   0   5        0.75       -4.78      3.89 o 
   1   0   5    15395.83    15704.00    165.65 o 
   3   0   5      600.72      568.44     20.86 o 
   5   0   5      263.21      305.63     21.05 o 
   7   0   5        2.28       11.95     17.49 o 
  -8   1   5        0.94        7.69     31.25 o 
  -7   1   5        4.79        9.27     10.91 o 
  -6   1   5       13.75        0.38      9.84 o 
  -5   1   5       40.43       39.11     10.43 o 
  -4   1   5      100.82      108.86      7.18 o 
  -3   1   5        3.14        5.91      4.41 o 
  -2   1   5      264.43      245.30      9.49 o 
  -1   1   5     1366.28     1314.29     18.35 o 
   0   1   5        6.11        7.74      3.21 o 
   1   1   5    31102.38    33765.96    240.99 o 
   2   1   5      214.60      207.26      8.27 o 
   3   1   5       73.78       68.40      8.04 o 
   4   1   5       43.57       50.30      6.97 o 
   5   1   5        9.25       15.87      7.89 o 
   6   1   5        1.78        6.46      9.65 o 
   7   1   5        0.16      -12.12      9.87 o 
  -8   2   5        3.16        1.61     15.71 o 
  -7   2   5        0.68       -3.98     13.60 o 
  -6   2   5       39.10       55.77     12.69 o 
  -5   2   5        1.01        6.60      6.92 o 
  -4   2   5        0.03        4.69      4.50 o 
  -3   2   5     1520.18     1534.90     27.51 o 
  -2   2   5     1074.68     1002.75     19.51 o 
  -1   2   5      432.08      409.19     10.12 o 
   0   2   5     1049.05     1079.83     16.13 o 
   1   2   5      330.55      347.26     11.39 o 
   2   2   5      639.06      534.92     14.72 o 
   3   2   5      129.42      134.29     10.93 o 
   4   2   5       31.39       40.69      7.99 o 
   5   2   5      308.77      354.42     19.70 o 
   6   2   5        3.22        7.08      8.69 o 
   7   2   5        0.20       -1.71     11.20 o 
  -8   3   5        0.28        1.57     18.92 o 
  -7   3   5      108.62      126.72     29.12 o 
  -6   3   5       38.07       27.73     17.00 o 
  -5   3   5        2.36        3.01      6.42 o 
  -4   3   5       79.12       87.97      9.72 o 
  -3   3   5      465.71      426.35     14.79 o 
  -2   3   5      496.49      535.44     20.96 o 
  -1   3   5       80.03       92.37      6.16 o 
   0   3   5       16.37       11.79      3.80 o 
   1   3   5     7090.79     6703.30     71.49 o 
   2   3   5      205.10      179.01     13.79 o 
   3   3   5       70.79      102.41      9.57 o 
   4   3   5       13.26        5.42      6.25 o 
   5   3   5        0.76        4.83      7.73 o 
   6   3   5       22.61        9.54      9.37 o 
   7   3   5        0.05       17.55     19.69 o 
   8   3   5        0.19        9.26     22.45 o 
  -8   4   5        4.27       28.91     19.03 o 
  -7   4   5        2.79       19.03     16.76 o 
  -6   4   5        8.47        7.37     10.25 o 
  -5   4   5      150.13      172.79     13.84 o 
  -4   4   5      199.67      188.51     15.17 o 
  -3   4   5       14.38        8.96      5.99 o 
  -2   4   5      607.42      551.39     11.86 o 
  -1   4   5      725.92      674.70     13.77 o 
   0   4   5     1991.07     1995.12     26.05 o 
   1   4   5      202.92      201.83      8.38 o 
   2   4   5       10.08        6.98      4.92 o 
   3   4   5      205.15      231.77     13.08 o 
   4   4   5       65.58       93.35     14.74 o 
   5   4   5      135.44      123.81     14.55 o 
   6   4   5        1.18       -5.25      8.48 o 
   7   4   5       14.01       -1.95     21.24 o 
   8   4   5        1.39       15.64     22.79 o 
  -8   5   5        0.08       52.29     44.95 o 
  -7   5   5       50.69       59.52     20.80 o 
  -6   5   5       45.33       40.13     12.77 o 
  -5   5   5       17.91       15.40      8.21 o 
  -4   5   5        6.63        2.95      6.75 o 
  -3   5   5        3.47        4.34      5.45 o 
  -2   5   5      540.61      636.33     14.13 o 
  -1   5   5      582.94      597.12     13.80 o 
   0   5   5      560.93      600.37     13.85 o 
   1   5   5     1348.34     1315.18     20.77 o 
   2   5   5     1399.66     1304.27     22.67 o 
   3   5   5      102.33      121.53      9.45 o 
   4   5   5        0.23        6.01     11.72 o 
   5   5   5      139.27      154.97     19.28 o 
   6   5   5       88.19       71.62     14.06 o 
   7   5   5        2.01       -1.61     11.89 o 
   8   5   5        0.00       15.57     22.48 o 
  -8   6   5        0.10      -13.24     19.57 o 
  -7   6   5       11.77       18.60     17.29 o 
  -6   6   5        8.58        5.34     10.66 o 
  -5   6   5        2.05        3.11      7.66 o 
  -4   6   5        1.12        4.55      7.15 o 
  -3   6   5      159.30      177.19     10.08 o 
  -2   6   5       73.68       79.85      8.10 o 
  -1   6   5        4.27        5.43      4.32 o 
   0   6   5     1177.27     1143.15     20.57 o 
   1   6   5       10.45        1.91      3.88 o 
   2   6   5      330.78      367.27     12.91 o 
   3   6   5      114.30      105.77     11.14 o 
   4   6   5       12.35        5.38      6.99 o 
   5   6   5        6.98       19.86      7.97 o 
   6   6   5       29.42       27.60     12.15 o 
   7   6   5        0.37      -19.04     22.00 o 
  -8   7   5        0.09      -12.95     18.59 o 
  -7   7   5        5.66        6.04     18.58 o 
  -6   7   5        0.22        4.99     11.07 o 
  -5   7   5      138.26      110.43     16.45 o 
  -4   7   5       64.68       72.08     11.34 o 
  -3   7   5       95.13      112.69     11.93 o 
  -2   7   5       36.52       52.11      7.00 o 
  -1   7   5      876.50      986.71     20.48 o 
   0   7   5      174.72      173.32      8.10 o 
   1   7   5      349.94      378.32     12.97 o 
   2   7   5       36.14       50.49      9.70 o 
   3   7   5       60.71       76.77     14.41 o 
   4   7   5       19.84       21.23      7.76 o 
   5   7   5        0.30      -10.27      6.85 o 
   6   7   5       59.77       50.84     32.45 o 
   7   7   5        5.31       33.20     15.91 o 
  -7   8   5        2.87       -4.73     17.48 o 
  -6   8   5        1.59      -14.62     14.50 o 
  -5   8   5      128.29      136.85     18.39 o 
  -4   8   5       40.82       46.69      9.92 o 
  -3   8   5      200.86      200.93     15.20 o 
  -2   8   5      125.04      123.10      9.71 o 
  -1   8   5       26.48       19.20      5.91 o 
   0   8   5        0.77       -1.68      3.95 o 
   1   8   5      353.51      382.66     13.97 o 
   2   8   5       19.64       25.39      7.47 o 
   3   8   5        5.47       12.04     10.99 o 
   4   8   5        3.18       -5.08      6.54 o 
   5   8   5        2.54        9.14      8.97 o 
   6   8   5        0.12       -2.74     13.46 o 
   7   8   5        1.32      -22.32     24.26 o 
  -7   9   5        1.59      -31.39     21.01 o 
  -6   9   5        1.10       -5.04     11.83 o 
  -5   9   5       23.17       24.15     12.54 o 
  -4   9   5        6.37        2.32     11.22 o 
  -3   9   5        1.97        3.76      8.53 o 
  -2   9   5        4.59        5.04      6.58 o 
  -1   9   5        0.50       -6.58      4.39 o 
   0   9   5        1.00       -5.27      5.06 o 
   1   9   5      125.86      134.10     10.20 o 
   2   9   5       76.68      104.35     12.27 o 
   3   9   5        5.23        2.14      7.32 o 
   4   9   5       12.19        2.85      9.02 o 
   5   9   5       12.51        3.29      9.06 o 
   6   9   5        0.29        4.49     13.97 o 
   7   9   5        0.75        1.45     15.40 o 
  -7  10   5        0.12        1.65     15.47 o 
  -6  10   5       10.73       -4.71     12.58 o 
  -5  10   5        0.07       10.02     11.91 o 
  -4  10   5       32.79       30.21     13.31 o 
  -3  10   5       19.54       10.03     10.44 o 
  -2  10   5      159.10      177.55     12.39 o 
  -1  10   5       29.43       16.13      7.53 o 
   0  10   5       16.64       17.86      6.36 o 
   1  10   5       60.00       64.67     10.31 o 
   2  10   5        0.78        4.05      6.96 o 
   3  10   5        7.10        1.62      8.26 o 
   4  10   5        2.43        3.07      8.52 o 
   5  10   5        1.48      -16.69     11.13 o 
   6  10   5        0.89       -6.06     14.57 o 
  -6  11   5        0.34        0.29     12.51 o 
  -5  11   5        3.37       44.39     13.92 o 
  -4  11   5        2.68        3.20     11.89 o 
  -3  11   5       92.36      104.60     16.50 o 
  -2  11   5      181.19      177.82     13.19 o 
  -1  11   5      113.02      130.23     11.90 o 
   0  11   5        3.10       -0.86      6.48 o 
   1  11   5       40.42       30.65      8.37 o 
   2  11   5       19.40       16.07      8.77 o 
   3  11   5       12.07       -2.68      8.38 o 
   4  11   5        6.24        5.94      8.86 o 
   5  11   5       10.69        2.11     12.69 o 
   6  11   5        2.56       -2.89     15.74 o 
  -6  12   5        0.79       -8.04     36.86 o 
  -5  12   5        8.71       13.42     24.76 o 
  -4  12   5        3.01        2.99     10.64 o 
  -3  12   5       14.89       41.26     13.37 o 
  -2  12   5       36.11       18.76     10.62 o 
  -1  12   5       44.97       46.35      9.42 o 
   0  12   5        4.91       20.41      7.97 o 
   1  12   5        0.03       -3.92      8.15 o 
   2  12   5       22.45       22.34      9.36 o 
   3  12   5        8.99      -11.90      7.93 o 
   4  12   5        0.38       13.74     12.58 o 
   5  12   5        0.32       -3.38     13.63 o 
   6  12   5        0.09        3.72     14.65 o 
  -5  13   5        0.73        1.60     13.81 o 
  -4  13   5        3.59       -2.40     10.75 o 
  -3  13   5       25.19       -8.96     24.27 o 
  -2  13   5       21.41       25.71     10.45 o 
  -1  13   5        5.10       10.40      7.41 o 
   0  13   5        7.46        7.39      8.81 o 
   1  13   5       15.30       27.61     10.13 o 
   2  13   5        0.03        6.65      8.99 o 
   3  13   5        1.99       11.46      9.79 o 
   4  13   5        0.56       -9.74      9.25 o 
   5  13   5        0.79       25.21     17.65 o 
  -5  14   5        0.31      -14.25     14.87 o 
  -4  14   5        0.00        2.73     14.20 o 
  -3  14   5       21.64       20.96     15.84 o 
  -2  14   5       28.55       20.66     12.23 o 
  -1  14   5        0.06        3.77      7.35 o 
   0  14   5       69.03       70.49     12.73 o 
   1  14   5        3.61        5.93     10.25 o 
   2  14   5       20.32       10.22     12.57 o 
   3  14   5        0.18       -1.93      9.93 o 
   4  14   5        0.94        5.33     13.43 o 
   5  14   5        9.22       -3.52     19.03 o 
  -4  15   5        0.32      -15.71     13.95 o 
  -3  15   5        0.18        2.47     14.43 o 
  -2  15   5        4.69        3.48     14.24 o 
  -1  15   5        0.71        7.82     10.06 o 
   0  15   5       14.91        9.34     12.97 o 
   1  15   5       46.73       35.48     12.23 o 
   2  15   5        7.64       -6.38     10.04 o 
   3  15   5        0.43        4.26     10.21 o 
   4  15   5        0.01        2.91     14.38 o 
  -3  16   5        0.39       -8.50     16.67 o 
  -2  16   5        1.37        7.05     16.06 o 
  -1  16   5        1.23       14.68     19.13 o 
   0  16   5        0.35       17.31     12.11 o 
   1  16   5        2.31       -5.87     11.88 o 
   2  16   5        1.89       11.33     15.14 o 
   3  16   5        0.02       10.53     11.95 o 
  -2  17   5        2.07       -3.72     24.89 o 
  -1  17   5        0.08       -7.49     18.82 o 
   0  17   5       37.04       39.45     14.86 o 
   1  17   5        0.19       -7.41     12.68 o 
  -8   0   6        9.96        2.38     25.57 o 
  -6   0   6      264.97      245.05     27.18 o 
  -4   0   6       17.00       17.27      6.45 o 
  -2   0   6      583.80      536.64     14.12 o 
   0   0   6      125.42      121.18      9.63 o 
   2   0   6       18.90       22.30      6.06 o 
   4   0   6       31.31       21.94     12.39 o 
   6   0   6        0.05       -0.31     15.08 o 
  -8   1   6        1.99       -4.20     13.77 o 
  -7   1   6        2.17      -11.59      8.95 o 
  -6   1   6      236.83      245.54     21.46 o 
  -5   1   6       37.67       34.59     10.43 o 
  -4   1   6        1.25        2.99      4.23 o 
  -3   1   6      525.83      505.39     13.41 o 
  -2   1   6      219.55      201.26      8.41 o 
  -1   1   6       22.52       20.45      3.75 o 
   0   1   6      302.43      292.22      8.01 o 
   1   1   6     4120.46     4053.58     37.50 o 
   2   1   6        8.24        5.50      3.91 o 
   3   1   6       96.13      109.00      8.11 o 
   4   1   6       11.29        3.93      7.95 o 
   5   1   6       14.18       10.23     12.16 o 
   6   1   6       15.80       12.37     11.27 o 
   7   1   6        0.26        7.20     12.62 o 
  -8   2   6        0.03       11.23     24.30 o 
  -7   2   6        0.06       -0.65      9.37 o 
  -6   2   6        0.09       -6.23      9.49 o 
  -5   2   6        5.55       10.10      7.14 o 
  -4   2   6       31.89       27.91      7.48 o 
  -3   2   6      202.83      242.91     11.83 o 
  -2   2   6      548.42      542.56     18.25 o 
  -1   2   6      934.32      946.52     13.83 o 
   0   2   6     1679.09     1609.96     19.12 o 
   1   2   6      250.48      248.44      7.67 o 
   2   2   6      187.60      177.43      9.47 o 
   3   2   6        0.17        1.17      4.07 o 
   4   2   6       18.03       15.04      7.01 o 
   5   2   6        7.89        4.90      7.23 o 
   6   2   6        0.08      -12.46      8.31 o 
   7   2   6        1.13       -3.10     11.49 o 
   8   2   6        0.06       18.17     23.41 o 
  -8   3   6        0.07       -2.22     15.63 o 
  -7   3   6        0.87       -3.08     14.24 o 
  -6   3   6      100.44       85.18     15.25 o 
  -5   3   6       56.57       42.56      9.03 o 
  -4   3   6        3.40       -0.47      6.03 o 
  -3   3   6      207.64      219.27     11.89 o 
  -2   3   6       89.96       98.21      8.45 o 
  -1   3   6      568.00      491.59     10.07 o 
   0   3   6      190.69      193.27      8.88 o 
   1   3   6        2.22        5.69      4.36 o 
   2   3   6     1928.82     1840.78     31.25 o 
   3   3   6        4.80       -2.28      6.05 o 
   4   3   6       24.44       22.09      7.78 o 
   5   3   6       55.64       61.54     11.15 o 
   6   3   6        0.32       10.52      9.47 o 
   7   3   6        4.89       -5.42     12.09 o 
   8   3   6        0.21       -3.07     22.82 o 
  -8   4   6        0.32       11.84     18.72 o 
  -7   4   6        7.20        3.34     15.24 o 
  -6   4   6      113.30      105.49     16.08 o 
  -5   4   6       11.02       20.17     13.16 o 
  -4   4   6      259.11      274.82     15.01 o 
  -3   4   6       57.16       61.18      8.71 o 
  -2   4   6     1011.70     1008.74     16.69 o 
  -1   4   6        9.92       11.08      5.17 o 
   0   4   6      392.51      343.34     10.49 o 
   1   4   6      238.84      235.56      8.72 o 
   2   4   6       47.36       40.22      6.97 o 
   3   4   6        1.47        1.20      5.30 o 
   4   4   6       71.27       93.81     17.02 o 
   5   4   6       61.65       65.23     12.70 o 
   6   4   6       59.79       66.82     13.74 o 
   7   4   6        7.01        3.07     20.37 o 
   8   4   6        2.16        5.45     23.68 o 
  -8   5   6        3.36       29.14     20.56 o 
  -7   5   6        9.96        9.66     16.03 o 
  -6   5   6      165.04      166.92     18.75 o 
  -5   5   6        1.91       -1.60      7.12 o 
  -4   5   6        2.92        4.66      7.53 o 
  -3   5   6       53.33       72.43      9.71 o 
  -2   5   6      775.12      807.21     16.24 o 
  -1   5   6     2285.26     2179.82     29.49 o 
   0   5   6     1068.19      947.03     17.98 o 
   1   5   6      378.65      411.87     11.68 o 
   2   5   6     2946.53     3020.14     45.69 o 
   3   5   6      221.83      264.37     17.51 o 
   4   5   6       15.93       16.94      8.11 o 
   5   5   6        8.38       13.38      9.12 o 
   6   5   6       15.02       19.14     10.83 o 
   7   5   6        4.13        5.57     14.81 o 
   8   5   6        0.42       11.39     23.44 o 
  -8   6   6        4.90        9.35     20.46 o 
  -7   6   6        0.67       15.08     17.91 o 
  -6   6   6       11.24        8.14     17.13 o 
  -5   6   6      129.45      152.08     14.35 o 
  -4   6   6       22.53       20.99      9.43 o 
  -3   6   6      456.10      477.18     18.39 o 
  -2   6   6      235.18      195.68     13.04 o 
  -1   6   6      484.71      466.38     15.60 o 
   0   6   6     1063.87      885.12     18.28 o 
   1   6   6       21.88       21.18      4.99 o 
   2   6   6       83.45       81.30      7.91 o 
   3   6   6        3.25        1.95      5.57 o 
   4   6   6        0.00       -8.83      6.03 o 
   5   6   6       36.65       48.29      9.90 o 
   6   6   6       54.90       41.77     17.57 o 
   7   6   6        1.41        6.53     15.60 o 
  -8   7   6        0.12       15.90     24.71 o 
  -7   7   6        1.39        9.87     19.31 o 
  -6   7   6       20.40       12.98     12.78 o 
  -5   7   6       41.65       36.16     12.17 o 
  -4   7   6        3.86       -5.02      9.69 o 
  -3   7   6       58.80       51.17      9.77 o 
  -2   7   6       64.53       69.41      7.59 o 
  -1   7   6      648.63      667.87     17.03 o 
   0   7   6      591.57      561.66     22.13 o 
   1   7   6       93.72       76.54      7.35 o 
   2   7   6      125.18      134.98     11.92 o 
   3   7   6       49.58       53.44      9.48 o 
   4   7   6       14.34       23.95     11.16 o 
   5   7   6       21.12       15.08      9.18 o 
   6   7   6        3.69        3.98     14.12 o 
   7   7   6        2.05        6.11     15.81 o 
  -7   8   6        0.10        6.14     19.01 o 
  -6   8   6        4.76       10.75     12.14 o 
  -5   8   6       27.22       17.46     18.55 o 
  -4   8   6      323.28      319.71     18.90 o 
  -3   8   6      344.35      352.55     18.72 o 
  -2   8   6       69.71       83.72      8.82 o 
  -1   8   6      429.46      399.50     14.72 o 
   0   8   6        6.27        8.56      5.08 o 
   1   8   6       18.60       11.98      6.17 o 
   2   8   6       42.55       32.59      8.53 o 
   3   8   6       25.36       19.41      7.83 o 
   4   8   6        0.00       -5.78      8.73 o 
   5   8   6        0.38       18.75     10.49 o 
   6   8   6        0.08       -5.56     12.55 o 
   7   8   6        0.03        4.86     33.95 o 
  -7   9   6        0.46      -10.27     18.69 o 
  -6   9   6        0.74       -6.02     16.88 o 
  -5   9   6        3.77      -11.48     10.10 o 
  -4   9   6      145.68      153.15     15.42 o 
  -3   9   6       19.37       13.07      8.74 o 
  -2   9   6        6.12       29.71      7.89 o 
  -1   9   6      449.20      477.72     25.34 o 
   0   9   6        0.15       -3.67      5.20 o 
   1   9   6        2.18        8.83      5.62 o 
   2   9   6        1.52       -0.96      7.41 o 
   3   9   6       12.78       15.75      8.19 o 
   4   9   6        0.79       -6.29      9.42 o 
   5   9   6       24.88        2.42     10.29 o 
   6   9   6        2.85      -18.11     12.08 o 
   7   9   6        0.05      -11.60     15.67 o 
  -7  10   6        0.03       -8.55     14.19 o 
  -6  10   6        0.01       -5.56     12.45 o 
  -5  10   6        0.82        2.43     11.46 o 
  -4  10   6        2.43       16.51     10.73 o 
  -3  10   6      159.02      185.41     16.42 o 
  -2  10   6       11.99        7.01      6.62 o 
  -1  10   6      322.28      325.03     15.13 o 
   0  10   6        5.11        6.14      5.96 o 
   1  10   6      207.12      203.99     15.57 o 
   2  10   6        3.05        0.00      7.33 o 
   3  10   6       17.19        4.76      7.88 o 
   4  10   6        1.52       -7.27      8.39 o 
   5  10   6        3.64       -1.63     10.20 o 
   6  10   6        0.52       16.49     20.37 o 
  -6  11   6        1.00      -11.50     12.97 o 
  -5  11   6        1.78       13.83     12.64 o 
  -4  11   6        1.89      -15.03     10.83 o 
  -3  11   6      223.20      215.17     19.36 o 
  -2  11   6        0.35      -12.05      8.03 o 
  -1  11   6       89.09       90.17     10.62 o 
   0  11   6       73.93       58.53      9.38 o 
   1  11   6        2.17      -11.59      7.73 o 
   2  11   6       16.94       29.59      9.79 o 
   3  11   6       25.57       12.33      9.83 o 
   4  11   6       14.28       28.09     11.29 o 
   5  11   6        0.38        8.41     14.52 o 
   6  11   6        0.00       -9.91     15.84 o 
  -6  12   6        0.38       -8.56     13.65 o 
  -5  12   6        3.52       16.95     12.97 o 
  -4  12   6        2.21       -2.14     10.37 o 
  -3  12   6       48.48       55.98     14.94 o 
  -2  12   6        2.99       11.59     15.23 o 
  -1  12   6       17.37       20.10      7.58 o 
   0  12   6       12.03       -0.43     11.44 o 
   1  12   6        0.07        2.57      7.84 o 
   2  12   6       26.22       41.71     11.16 o 
   3  12   6        1.17       -5.43      8.92 o 
   4  12   6        0.04        5.32      8.88 o 
   5  12   6        0.11        9.20     16.76 o 
   6  12   6        0.02       -4.55     16.75 o 
  -5  13   6        0.50      -18.89     14.43 o 
  -4  13   6        1.39       10.43     13.45 o 
  -3  13   6       12.53       11.42     11.59 o 
  -2  13   6       68.43       66.72     12.86 o 
  -1  13   6       16.40        9.13      7.83 o 
   0  13   6       45.38       55.63     11.68 o 
   1  13   6        2.31        2.43      8.57 o 
   2  13   6        9.00       -2.51      8.67 o 
   3  13   6       16.75       11.00     13.16 o 
   4  13   6        0.22       -0.39      9.92 o 
   5  13   6        0.80       -6.09     16.44 o 
  -5  14   6        0.01       30.20     20.51 o 
  -4  14   6        1.13      -15.08     17.51 o 
  -3  14   6        0.06       22.71     14.28 o 
  -2  14   6        6.93       22.41     13.30 o 
  -1  14   6        3.80        0.12      7.80 o 
   0  14   6       16.96       11.58     11.48 o 
   1  14   6        8.56        2.92      9.56 o 
   2  14   6       12.76       10.31     10.69 o 
   3  14   6        0.00       -3.20      9.30 o 
   4  14   6        1.44        8.69     16.95 o 
  -4  15   6        0.64       11.89     16.98 o 
  -3  15   6       14.53       21.05     15.83 o 
  -2  15   6        7.24       -1.02     13.31 o 
  -1  15   6        0.45       15.25     13.02 o 
   0  15   6        0.05       13.59     10.38 o 
   1  15   6        1.32      -11.88      8.87 o 
   2  15   6        0.14        4.33      9.83 o 
   3  15   6        1.87        3.43     10.67 o 
   4  15   6        0.09       11.24     14.86 o 
  -3  16   6        0.21       -8.92     14.63 o 
  -2  16   6        2.80       24.10     17.00 o 
  -1  16   6        0.47       -5.79     16.32 o 
   0  16   6        0.76      -13.19     10.18 o 
   1  16   6       27.82       37.43     12.71 o 
   2  16   6        4.68       10.35     16.01 o 
   3  16   6        1.25       10.87     11.78 o 
  -1  17   6        0.86      -25.76     18.24 o 
   0  17   6        0.88        6.59     12.27 o 
   1  17   6        0.37        7.20     15.07 o 
  -7   0   7       10.94       12.90     14.57 o 
  -5   0   7       76.82      136.16     19.74 o 
  -3   0   7      494.72      494.49     15.27 o 
  -1   0   7      204.32      209.87     10.28 o 
   1   0   7     1827.36     1807.05     31.23 o 
   3   0   7      478.67      426.13     18.89 o 
   5   0   7      116.77      129.51     24.77 o 
   7   0   7        6.54       -4.83     15.14 o 
  -8   1   7        3.79       18.31     15.04 o 
  -7   1   7        1.39       -4.46      9.25 o 
  -6   1   7       10.65       15.62      9.53 o 
  -5   1   7        6.48        8.19      7.79 o 
  -4   1   7       44.37       50.87      7.36 o 
  -3   1   7       83.17       90.76      7.60 o 
  -2   1   7       23.66       20.99      4.68 o 
  -1   1   7      249.48      250.33      7.81 o 
   0   1   7       12.55        6.47      4.16 o 
   1   1   7      392.41      438.20     10.67 o 
   2   1   7     1044.03     1085.33     17.14 o 
   3   1   7      128.55      136.88     12.82 o 
   4   1   7       31.28       16.29      6.05 o 
   5   1   7        6.41       -7.09      9.73 o 
   6   1   7        1.35        6.84     12.59 o 
   7   1   7        0.01       -9.24     11.80 o 
   8   1   7        0.42       -2.76     21.39 o 
  -8   2   7        0.35       16.87     15.08 o 
  -7   2   7        0.06        6.54     10.69 o 
  -6   2   7       46.55       52.34     15.69 o 
  -5   2   7       14.05       -2.66      8.33 o 
  -4   2   7      141.82      153.49     17.10 o 
  -3   2   7      832.33      838.88     18.28 o 
  -2   2   7        0.44        1.66      3.97 o 
  -1   2   7      319.88      345.15      8.82 o 
   0   2   7       66.02       65.37      5.27 o 
   1   2   7        1.37       -1.03      3.87 o 
   2   2   7        0.41       -2.77      3.51 o 
   3   2   7      162.02      144.35     11.68 o 
   4   2   7       90.15       70.56     10.23 o 
   5   2   7        6.32       -3.79      6.92 o 
   6   2   7        0.50        9.83     10.42 o 
   7   2   7        4.83        0.25     11.55 o 
   8   2   7        0.02      -16.32     22.23 o 
  -8   3   7        2.28       22.83     19.26 o 
  -7   3   7       11.95        5.54     16.12 o 
  -6   3   7      100.98      127.94     25.32 o 
  -5   3   7       78.93       92.01     10.90 o 
  -4   3   7       48.99       43.54      8.29 o 
  -3   3   7      303.28      296.17     14.68 o 
  -2   3   7     5590.56     5834.68     60.62 o 
  -1   3   7        8.15        9.32      3.41 o 
   0   3   7       89.51      106.50      7.02 o 
   1   3   7       10.36       10.83      4.85 o 
   2   3   7      196.05      234.90     13.16 o 
   3   3   7        0.09       -5.89      5.25 o 
   4   3   7        1.90       -8.71      5.80 o 
   5   3   7       46.88       32.49     10.50 o 
   6   3   7       10.37        8.49      8.21 o 
   7   3   7        2.32       15.10     12.73 o 
   8   3   7        1.69       27.00     26.75 o 
  -8   4   7        0.00       29.68     31.95 o 
  -7   4   7        1.56       17.76     26.39 o 
  -6   4   7      156.82      170.04     19.48 o 
  -5   4   7        0.02        1.00      7.30 o 
  -4   4   7        0.86        1.67      6.51 o 
  -3   4   7      400.55      454.75     23.89 o 
  -2   4   7      428.15      455.05     11.01 o 
  -1   4   7      998.63     1064.04     16.37 o 
   0   4   7      134.94      121.32      7.49 o 
   1   4   7      464.80      518.39     12.90 o 
   2   4   7      452.26      407.89     15.95 o 
   3   4   7      140.36      149.40     15.36 o 
   4   4   7        0.24        6.70      6.19 o 
   5   4   7       44.32       18.09     12.45 o 
   6   4   7       15.99       24.35     11.02 o 
   7   4   7        0.02       19.60     22.23 o 
   8   4   7        0.27        6.56     24.99 o 
  -8   5   7        3.28        7.12     19.02 o 
  -7   5   7       22.87       15.32     18.52 o 
  -6   5   7       24.30       43.01     13.31 o 
  -5   5   7      370.04      389.49     19.85 o 
  -4   5   7      382.46      381.00     19.87 o 
  -3   5   7       87.48      101.29     10.78 o 
  -2   5   7     4341.09     4310.82     47.58 o 
  -1   5   7       13.95        6.96      4.19 o 
   0   5   7        0.00       -0.48      3.79 o 
   1   5   7        2.98        2.56      4.06 o 
   2   5   7      124.58       98.83     10.29 o 
   3   5   7        0.77       -3.44      5.92 o 
   4   5   7       60.86       47.51     12.37 o 
   5   5   7       42.33       37.61     11.58 o 
   6   5   7       65.08       60.04     16.27 o 
   7   5   7        0.68       20.09     23.25 o 
  -8   6   7        0.41       -4.38     16.94 o 
  -7   6   7        4.33       15.84     21.15 o 
  -6   6   7        1.67        1.26     11.48 o 
  -5   6   7       36.31       27.70      9.70 o 
  -4   6   7        0.00       10.26      7.76 o 
  -3   6   7      638.74      629.95     21.23 o 
  -2   6   7       35.85       50.53      6.46 o 
  -1   6   7      296.04      329.54     23.20 o 
   0   6   7      940.86      820.93     18.13 o 
   1   6   7      102.78      116.83      8.19 o 
   2   6   7       10.28       10.42      5.47 o 
   3   6   7      122.95      130.57     20.21 o 
   4   6   7        0.90       -4.30      6.56 o 
   5   6   7        9.59        5.23      9.18 o 
   6   6   7        8.20        3.32     10.44 o 
   7   6   7        1.41      -21.56     14.38 o 
  -7   7   7        0.08        4.88     19.34 o 
  -6   7   7        0.15      -19.65     13.10 o 
  -5   7   7      116.51      111.67     18.38 o 
  -4   7   7        2.94       -0.78      7.66 o 
  -3   7   7       19.02       14.97      8.44 o 
  -2   7   7      437.40      470.05     14.59 o 
  -1   7   7       48.61       43.41      6.73 o 
   0   7   7     1001.28      992.66     20.92 o 
   1   7   7      475.61      496.03     14.94 o 
   2   7   7       31.93       52.81     13.67 o 
   3   7   7        7.47       -5.45      6.52 o 
   4   7   7       19.44       27.10      9.19 o 
   5   7   7        6.31        3.73      9.22 o 
   6   7   7       16.29       16.70     11.13 o 
   7   7   7        2.35        1.45     14.14 o 
  -7   8   7        0.90        2.18     18.65 o 
  -6   8   7       11.11        2.80     11.87 o 
  -5   8   7       39.51       34.02     13.23 o 
  -4   8   7        0.01        3.05      8.44 o 
  -3   8   7       34.78       47.78     10.39 o 
  -2   8   7        5.14        9.80      5.54 o 
  -1   8   7     1296.34     1214.68     24.73 o 
   0   8   7      154.01      149.22     10.31 o 
   1   8   7       24.66       26.96      6.41 o 
   2   8   7      338.16      332.32     18.06 o 
   3   8   7        0.39        1.13      7.01 o 
   4   8   7        1.55       -0.17      8.00 o 
   5   8   7        0.22      -12.16      8.10 o 
   6   8   7       19.16       46.19     25.14 o 
   7   8   7        0.17        5.63     14.12 o 
  -7   9   7        0.27       -4.22     18.10 o 
  -6   9   7        0.67       -9.32     11.49 o 
  -5   9   7        2.31       -4.15     10.39 o 
  -4   9   7       15.07       19.58     11.79 o 
  -3   9   7       14.59       16.63      9.48 o 
  -2   9   7      357.39      348.99     14.91 o 
  -1   9   7      330.71      368.60     21.01 o 
   0   9   7        4.83        3.99      5.73 o 
   1   9   7       31.20       24.96     12.32 o 
   2   9   7      107.70      165.64     14.70 o 
   3   9   7        6.21        3.07      8.30 o 
   4   9   7        3.07       11.69      8.71 o 
   5   9   7       27.05       26.41     12.04 o 
   6   9   7        4.84        8.83     15.82 o 
   7   9   7        0.10      -13.54     21.50 o 
  -7  10   7        0.81       -6.13     19.27 o 
  -6  10   7        3.41       31.69     14.84 o 
  -5  10   7        2.04       -3.33     11.83 o 
  -4  10   7        9.59       -1.67     10.30 o 
  -3  10   7      235.73      222.61     19.14 o 
  -2  10   7       23.04       34.57     12.70 o 
  -1  10   7       22.11       11.26      7.80 o 
   0  10   7        9.42       20.80     14.22 o 
   1  10   7        0.06       -4.54      6.86 o 
   2  10   7        0.28        8.79      8.19 o 
   3  10   7       10.55       13.41      8.71 o 
   4  10   7        8.57       18.71      9.79 o 
   5  10   7        0.51       17.37      9.23 o 
   6  10   7        0.02      -17.55     13.06 o 
  -6  11   7        1.99      -14.90      9.93 o 
  -5  11   7        1.90       -4.89     12.73 o 
  -4  11   7        0.18       -0.57     11.04 o 
  -3  11   7       32.83       41.29     11.46 o 
  -2  11   7       77.98       91.34     13.23 o 
  -1  11   7      312.81      293.32     21.66 o 
   0  11   7       15.90        2.67      6.70 o 
   1  11   7        3.69       -5.11      7.71 o 
   2  11   7       26.87        9.74      9.37 o 
   3  11   7        0.43       11.49      8.96 o 
   4  11   7        0.00       -0.47      8.82 o 
   5  11   7        7.52        8.51     14.29 o 
   6  11   7        4.37       -1.47     15.37 o 
  -6  12   7        1.01        9.82     15.11 o 
  -5  12   7        0.09       -4.74     12.37 o 
  -4  12   7        0.73      -13.63     11.51 o 
  -3  12   7        8.51       10.21      9.05 o 
  -2  12   7      135.88      158.44     17.74 o 
  -1  12   7        0.45        4.94      6.89 o 
   0  12   7       10.27        0.48      7.48 o 
   1  12   7       21.71       14.67      9.45 o 
   2  12   7       30.32       10.32      9.21 o 
   3  12   7       13.67       17.63      8.84 o 
   4  12   7        0.65       -4.59      9.43 o 
   5  12   7        0.14        0.07     12.13 o 
  -5  13   7        4.11        2.50     13.41 o 
  -4  13   7        0.18        7.36     13.71 o 
  -3  13   7       13.33        6.14     19.07 o 
  -2  13   7      174.98      184.02     17.88 o 
  -1  13   7       15.80       22.02      9.04 o 
   0  13   7        8.36       10.57      8.94 o 
   1  13   7        0.07       -3.60     10.29 o 
   2  13   7        0.00        2.26      8.74 o 
   3  13   7        0.09       20.11     10.37 o 
   4  13   7        2.65       -4.94      9.37 o 
   5  13   7        0.93        4.30     17.68 o 
  -5  14   7        3.00       28.63     30.68 o 
  -4  14   7        2.65        0.10     12.41 o 
  -3  14   7        0.11        6.05     19.55 o 
  -2  14   7       28.16       37.96     14.95 o 
  -1  14   7       11.61       19.20     13.20 o 
   0  14   7        2.07       22.29     10.71 o 
   1  14   7       13.94        6.58     10.56 o 
   2  14   7        0.12       -5.35      8.84 o 
   3  14   7        5.13       14.92     11.00 o 
   4  14   7        5.92      -10.23     11.18 o 
  -4  15   7        2.25       27.01     18.59 o 
  -3  15   7        2.42       -2.88     16.25 o 
  -2  15   7        1.94       26.00     12.73 o 
  -1  15   7        3.29       -4.81     11.69 o 
   0  15   7        2.34        9.02     10.90 o 
   1  15   7        7.61       -0.18      9.71 o 
   2  15   7        4.09        4.41     19.44 o 
   3  15   7        0.17        2.54     10.89 o 
  -3  16   7        7.33        6.29     31.27 o 
  -2  16   7        0.05       19.44     21.21 o 
  -1  16   7        1.11      -14.75     12.56 o 
   0  16   7       25.38       46.46     13.45 o 
   1  16   7        0.66       -3.90     10.60 o 
   2  16   7        3.51       20.10     11.71 o 
  -1  17   7        0.58       -1.61     21.73 o 
   0  17   7        0.53       -2.25     15.73 o 
   1  17   7        0.04        0.21     13.05 o 
  -8   0   8        0.71       18.64     15.64 o 
  -6   0   8      236.03      250.99     33.17 o 
  -4   0   8      228.58      203.59     20.13 o 
  -2   0   8     3249.35     3128.05     45.60 o 
   0   0   8        0.17       -6.42      5.20 o 
   2   0   8      615.30      595.86     18.65 o 
   4   0   8      217.40      203.15     16.52 o 
   6   0   8        6.41       -5.20     12.91 o 
   8   0   8        0.08        3.53     18.85 o 
  -8   1   8        3.60       28.08     20.32 o 
  -7   1   8       13.46       21.20     11.24 o 
  -6   1   8       27.91       10.09     13.17 o 
  -5   1   8       65.80       93.57     15.04 o 
  -4   1   8        0.14       -0.55      4.80 o 
  -3   1   8      184.65      181.97      9.53 o 
  -2   1   8     1618.64     1629.25     24.74 o 
  -1   1   8     2067.31     1991.16     23.85 o 
   0   1   8      472.94      468.81     11.02 o 
   1   1   8      446.91      448.63     10.83 o 
   2   1   8      798.26      756.53     14.76 o 
   3   1   8       99.67      121.50      8.82 o 
   4   1   8       33.68       36.08      7.10 o 
   5   1   8        0.46       -9.46      6.31 o 
   6   1   8       55.08       79.76     15.75 o 
   7   1   8        0.69      -11.59     11.86 o 
   8   1   8        0.56       18.82     24.40 o 
  -8   2   8        0.04       28.70     15.89 o 
  -7   2   8        0.05       -0.62      9.91 o 
  -6   2   8      449.64      513.48     36.33 o 
  -5   2   8       79.63       76.33     14.81 o 
  -4   2   8        0.65        0.98      6.19 o 
  -3   2   8       44.31       39.50      6.37 o 
  -2   2   8     4227.76     4266.40     47.98 o 
  -1   2   8      447.35      427.92     10.12 o 
   0   2   8       68.37       82.56      6.02 o 
   1   2   8      941.90      915.37     15.22 o 
   2   2   8     3813.37     3703.26     42.49 o 
   3   2   8      127.89      141.06     14.03 o 
   4   2   8        5.60       -0.15      6.50 o 
   5   2   8       99.37       93.24     12.62 o 
   6   2   8       46.36       36.38     13.15 o 
   7   2   8        0.05       -2.64     12.92 o 
   8   2   8        0.49       26.04     22.97 o 
  -8   3   8        0.29       -2.31     14.62 o 
  -7   3   8        0.20       15.47     15.72 o 
  -6   3   8      327.88      355.76     25.81 o 
  -5   3   8       49.37       32.59      9.67 o 
  -4   3   8       32.81       43.14      8.15 o 
  -3   3   8        7.22        9.51      5.22 o 
  -2   3   8       77.16       76.09      7.34 o 
  -1   3   8      880.98      869.90     14.77 o 
   0   3   8      150.96      159.65      6.97 o 
   1   3   8       48.41       48.45      9.22 o 
   2   3   8     3997.03     4085.16     50.59 o 
   3   3   8      121.66      154.22     11.93 o 
   4   3   8       10.34       -1.69      6.37 o 
   5   3   8      189.03      196.05     18.09 o 
   6   3   8       18.24        8.03     11.99 o 
   7   3   8        2.59       11.61     20.56 o 
   8   3   8        0.62        1.49     20.19 o 
  -8   4   8        0.00        7.58     19.57 o 
  -7   4   8        6.25        4.11     16.25 o 
  -6   4   8      260.14      251.96     22.38 o 
  -5   4   8      165.88      164.86     18.55 o 
  -4   4   8       51.85       61.00     10.96 o 
  -3   4   8        7.64       -0.46      6.06 o 
  -2   4   8       12.64       17.80      4.25 o 
  -1   4   8      824.52      812.96     14.64 o 
   0   4   8      191.41      197.09      9.48 o 
   1   4   8      564.00      622.86     14.71 o 
   2   4   8       31.44       36.74      7.31 o 
   3   4   8       50.69       52.53     13.82 o 
   4   4   8        1.01        1.86      8.37 o 
   5   4   8        5.70       -8.59     18.03 o 
   6   4   8       63.69       64.06     12.62 o 
   7   4   8        1.31       12.35     12.62 o 
  -8   5   8        1.65       14.36     18.60 o 
  -7   5   8       10.34        0.72     15.91 o 
  -6   5   8        2.08       10.19     13.42 o 
  -5   5   8      310.31      326.76     21.00 o 
  -4   5   8      117.53      113.14     12.18 o 
  -3   5   8       57.83       44.29      9.41 o 
  -2   5   8       28.29       33.84      5.36 o 
  -1   5   8       23.23       24.43      4.28 o 
   0   5   8      197.84      214.70     10.26 o 
   1   5   8      288.98      268.51     16.91 o 
   2   5   8     1939.25     2006.57     37.22 o 
   3   5   8        0.35       15.58      6.97 o 
   4   5   8       20.17       29.52      8.77 o 
   5   5   8       35.20       23.59     10.30 o 
   6   5   8        8.69        6.50     10.19 o 
   7   5   8        0.02      -16.81     21.21 o 
  -8   6   8        0.44        5.13     20.00 o 
  -7   6   8        2.56       -6.01     16.24 o 
  -6   6   8       14.66        4.88     16.28 o 
  -5   6   8       53.18       51.88     10.84 o 
  -4   6   8        0.10        7.06      7.79 o 
  -3   6   8      152.80      162.64     13.64 o 
  -2   6   8        4.48        2.16      4.55 o 
  -1   6   8      486.31      500.93     18.51 o 
   0   6   8      281.98      244.29     14.01 o 
   1   6   8        3.57       -1.91      4.42 o 
   2   6   8       10.30        3.17      6.33 o 
   3   6   8       20.83       30.77      8.32 o 
   4   6   8        0.00        2.01      7.23 o 
   5   6   8        2.69       -2.08      8.58 o 
   6   6   8       10.00       18.07     11.12 o 
   7   6   8        9.66       18.04     15.24 o 
  -7   7   8        0.02      -12.79     16.97 o 
  -6   7   8       15.40        9.13     12.47 o 
  -5   7   8        1.36       11.81      8.59 o 
  -4   7   8       36.00       29.55      9.87 o 
  -3   7   8       46.43       38.08     11.50 o 
  -2   7   8      138.60      134.44      9.36 o 
  -1   7   8       18.02        7.93      5.76 o 
   0   7   8      672.15      613.59     17.00 o 
   1   7   8      237.68      205.40     11.84 o 
   2   7   8        3.66        8.76      6.75 o 
   3   7   8       27.27       30.91      8.73 o 
   4   7   8        0.24       -6.87      7.45 o 
   5   7   8        5.82        6.77     10.65 o 
   6   7   8       14.54       12.46     10.01 o 
   7   7   8        2.50       -8.69     13.98 o 
  -7   8   8        0.75      -15.08     40.23 o 
  -6   8   8        0.14        0.24     12.17 o 
  -5   8   8        6.17       -9.03      8.14 o 
  -4   8   8        6.70       21.10      9.23 o 
  -3   8   8      196.66      200.78     16.13 o 
  -2   8   8       12.85       14.39      7.55 o 
  -1   8   8        6.41        2.24      5.48 o 
   0   8   8      314.03      357.40     25.88 o 
   1   8   8        6.94        7.22      7.03 o 
   2   8   8       65.30       80.97     11.26 o 
   3   8   8       54.46       81.77     12.07 o 
   4   8   8        0.33       -6.27      9.27 o 
   5   8   8        3.99        7.08      8.22 o 
   6   8   8        3.07       -3.49     10.83 o 
   7   8   8        0.01      -16.73     19.75 o 
  -7   9   8        0.06        7.06     19.30 o 
  -6   9   8        0.00       -3.24     12.64 o 
  -5   9   8       10.63       -3.40     13.70 o 
  -4   9   8       12.34        8.92      8.83 o 
  -3   9   8       33.24       30.30     10.16 o 
  -2   9   8       10.89       11.04     10.69 o 
  -1   9   8       32.69       35.50      8.72 o 
   0   9   8        0.17       -7.69      5.12 o 
   1   9   8       65.03       49.28      9.88 o 
   2   9   8       46.10       50.90     12.76 o 
   3   9   8       28.43       26.52     13.27 o 
   4   9   8        0.22       -0.46      8.38 o 
   5   9   8        0.79        0.38      9.61 o 
   6   9   8        1.91      -15.96     18.76 o 
  -7  10   8        0.05      -36.17     27.62 o 
  -6  10   8        1.86       -5.45     13.00 o 
  -5  10   8        4.19       -2.78     11.81 o 
  -4  10   8        3.45       -5.29     12.17 o 
  -3  10   8        0.86       24.85      9.67 o 
  -2  10   8       12.38       -0.71     12.26 o 
  -1  10   8        9.69       -4.58      8.65 o 
   0  10   8       10.73        5.14      7.97 o 
   1  10   8        8.01        8.80      8.05 o 
   2  10   8       16.71       29.05     10.12 o 
   3  10   8        2.05        0.79      8.88 o 
   4  10   8        0.28        3.75      8.62 o 
   5  10   8        0.12      -15.83     10.56 o 
   6  10   8        0.56       -7.18     13.99 o 
  -6  11   8        0.00      -15.42     12.19 o 
  -5  11   8        0.10        9.44     16.22 o 
  -4  11   8        2.76        0.72     10.96 o 
  -3  11   8       11.55        5.78      9.71 o 
  -2  11   8        5.01       10.27      8.79 o 
  -1  11   8        1.46       -0.97      6.38 o 
   0  11   8      134.21      121.81     18.02 o 
   1  11   8        3.06        3.03      8.91 o 
   2  11   8        0.32       14.83      8.88 o 
   3  11   8       13.62       28.64     10.57 o 
   4  11   8        1.79       -5.36     13.33 o 
   5  11   8        0.03      -11.47      9.86 o 
   6  11   8        1.54       27.93     16.95 o 
  -6  12   8        1.40        4.98     14.92 o 
  -5  12   8        0.45       10.27     15.49 o 
  -4  12   8        1.18        6.41     14.31 o 
  -3  12   8       39.77       24.22     10.74 o 
  -2  12   8        5.45       23.78      9.88 o 
  -1  12   8       51.47       61.85     10.02 o 
   0  12   8       75.72       67.61     12.27 o 
   1  12   8        1.40        5.57      8.60 o 
   2  12   8        0.94       -1.47      8.87 o 
   3  12   8        1.69       11.71     11.71 o 
   4  12   8        4.87       -6.76      9.36 o 
   5  12   8        0.04       -7.03     10.85 o 
  -5  13   8        0.03        0.36     16.49 o 
  -4  13   8        9.12       28.39     13.39 o 
  -3  13   8        0.94      -11.76     12.83 o 
  -2  13   8       34.69       32.48     11.31 o 
  -1  13   8       16.76       18.68     10.21 o 
   0  13   8        0.05      -11.48      7.65 o 
   1  13   8       32.95       10.93     10.68 o 
   2  13   8        0.42       -0.84      8.95 o 
   3  13   8       14.45       21.42     11.39 o 
   4  13   8       10.54        5.44     11.85 o 
   5  13   8        0.11       -1.58     13.93 o 
  -4  14   8        0.08      -12.59     11.00 o 
  -3  14   8        8.82       34.58     13.18 o 
  -2  14   8       33.10       26.92     17.33 o 
  -1  14   8        9.57       18.76     13.11 o 
   0  14   8       23.39       34.66     10.92 o 
   1  14   8       19.40       44.87     15.89 o 
   2  14   8       18.01       -0.40      9.90 o 
   3  14   8        0.08       11.43      9.81 o 
   4  14   8        0.24       -8.70     11.15 o 
  -4  15   8        0.12       -5.43     14.36 o 
  -3  15   8        3.81        2.11     13.62 o 
  -2  15   8        0.86        6.12     12.33 o 
  -1  15   8        7.50       13.85     14.42 o 
   0  15   8       19.16       26.10     12.00 o 
   1  15   8        2.12        6.95     10.41 o 
   2  15   8        3.76        3.73     10.72 o 
   3  15   8        0.02       -1.21     10.68 o 
  -3  16   8        0.04        3.69     16.91 o 
  -2  16   8        1.49       -0.68     21.92 o 
  -1  16   8        0.00       13.63     14.25 o 
   0  16   8        0.51        3.38     10.55 o 
   1  16   8       26.13       12.78     11.00 o 
   2  16   8        0.72        0.42     11.62 o 
  -7   0   9        2.06       19.21     16.50 o 
  -5   0   9        0.00        4.87     11.83 o 
  -3   0   9        1.41        6.63      5.01 o 
  -1   0   9     1499.91     1347.13     27.23 o 
   1   0   9       22.81       31.30      7.14 o 
   3   0   9        4.00        5.82      6.37 o 
   5   0   9       78.87       48.52     17.77 o 
   7   0   9        0.66       38.86     18.98 o 
  -8   1   9        0.47        7.39     12.25 o 
  -7   1   9        1.33        9.37     10.20 o 
  -6   1   9       72.01       84.77     15.79 o 
  -5   1   9      163.30      188.50     19.84 o 
  -4   1   9       24.35       19.51      5.91 o 
  -3   1   9      393.20      401.78     13.47 o 
  -2   1   9      356.52      336.79      9.56 o 
  -1   1   9      225.76      243.28      8.68 o 
   0   1   9      590.44      554.19     12.42 o 
   1   1   9      400.94      419.27     11.23 o 
   2   1   9      334.96      360.38     11.20 o 
   3   1   9       39.21       35.99      6.37 o 
   4   1   9       57.79       77.37     10.72 o 
   5   1   9      176.60      185.39     27.01 o 
   6   1   9        4.72       11.05     11.66 o 
   7   1   9        2.26        5.50     13.57 o 
   8   1   9        0.10        9.18     19.51 o 
  -8   2   9        2.07      -14.99     23.90 o 
  -7   2   9        7.49       -4.18      9.67 o 
  -6   2   9      191.14      169.43     17.84 o 
  -5   2   9       76.44       90.43     12.67 o 
  -4   2   9        4.73        3.98      5.67 o 
  -3   2   9       74.32       76.97      9.59 o 
  -2   2   9     1050.43     1057.87     16.36 o 
  -1   2   9      977.56      884.18     15.26 o 
   0   2   9       15.57       12.37      4.32 o 
   1   2   9       86.27       78.23      6.07 o 
   2   2   9      266.82      264.12      9.97 o 
   3   2   9       10.68        0.70      4.41 o 
   4   2   9       14.65       15.12      7.70 o 
   5   2   9       47.18       62.62     11.17 o 
   6   2   9        0.51       12.19     30.62 o 
   7   2   9        0.34        2.79     13.67 o 
  -8   3   9        0.77       21.47     14.51 o 
  -7   3   9        0.02        8.11     10.52 o 
  -6   3   9        0.32        6.84     11.28 o 
  -5   3   9       74.10       65.35     11.78 o 
  -4   3   9       85.86       83.48      9.52 o 
  -3   3   9        6.84        8.95      5.30 o 
  -2   3   9        3.28       -0.88      5.18 o 
  -1   3   9      676.52      734.00     14.14 o 
   0   3   9      112.89      112.66      6.72 o 
   1   3   9        5.69        1.72      3.52 o 
   2   3   9      676.75      628.35     15.11 o 
   3   3   9       24.11       20.97     10.07 o 
   4   3   9       28.84       28.75      8.21 o 
   5   3   9        0.72        4.09      8.77 o 
   6   3   9       29.23       17.17     12.16 o 
   7   3   9        3.55       -6.50     16.47 o 
  -8   4   9        3.88       22.56     15.10 o 
  -7   4   9        0.06       -9.74     19.68 o 
  -6   4   9        2.55      -14.05      9.36 o 
  -5   4   9       60.93       65.41     15.27 o 
  -4   4   9        0.20       -7.36      6.47 o 
  -3   4   9       44.97       46.78      7.45 o 
  -2   4   9      853.51      912.88     15.86 o 
  -1   4   9      212.77      223.39      9.24 o 
   0   4   9        0.32       -0.48      4.27 o 
   1   4   9        9.35       16.08      6.18 o 
   2   4   9       95.21      117.35      8.07 o 
   3   4   9      495.57      575.14     20.16 o 
   4   4   9        0.01        4.16      9.31 o 
   5   4   9        0.14       -1.22      7.60 o 
   6   4   9        5.70        2.40      9.24 o 
   7   4   9        1.10        0.35     15.29 o 
  -8   5   9        0.39        0.87     18.94 o 
  -7   5   9        0.59      -15.93     14.11 o 
  -6   5   9        0.02       11.00     11.58 o 
  -5   5   9      120.76      133.35     14.33 o 
  -4   5   9       17.09        0.60     10.90 o 
  -3   5   9        4.66        0.23      8.18 o 
  -2   5   9      227.76      246.27      9.70 o 
  -1   5   9        9.81       10.82      3.85 o 
   0   5   9       59.79       64.08     11.15 o 
   1   5   9      151.82      132.34     12.87 o 
   2   5   9       11.80        7.30      6.22 o 
   3   5   9       24.09       21.00      9.14 o 
   4   5   9        2.30        4.98      7.65 o 
   5   5   9        7.54       10.24      9.91 o 
   6   5   9        5.20       -4.52     11.76 o 
   7   5   9        7.49       -7.26     16.97 o 
  -8   6   9        0.29       15.22     21.05 o 
  -7   6   9        0.10       20.33     18.77 o 
  -6   6   9       27.82        6.89     12.14 o 
  -5   6   9        6.53        3.87     10.10 o 
  -4   6   9      101.08      131.34     14.02 o 
  -3   6   9       19.99       18.45      8.48 o 
  -2   6   9      824.50      763.12     17.89 o 
  -1   6   9      115.60      123.05      7.31 o 
   0   6   9      194.97      213.44     14.21 o 
   1   6   9       40.15       53.92      9.74 o 
   2   6   9       97.94      103.67     11.37 o 
   3   6   9        5.20        4.92      9.11 o 
   4   6   9        9.41        5.91      8.25 o 
   5   6   9        3.34       11.96      9.47 o 
   6   6   9       14.61        8.29     10.27 o 
   7   6   9        0.47        2.69     21.67 o 
  -7   7   9        1.47        4.79     17.12 o 
  -6   7   9        0.01       28.51     21.63 o 
  -5   7   9        9.55        4.28      8.40 o 
  -4   7   9       12.01       26.99      9.42 o 
  -3   7   9       12.80       27.44     13.60 o 
  -2   7   9       11.08       11.12      7.67 o 
  -1   7   9       83.84      100.42      9.67 o 
   0   7   9        2.54        8.89      5.56 o 
   1   7   9        3.98        4.38      4.98 o 
   2   7   9        1.99       -5.73     12.68 o 
   3   7   9       61.98       47.79     10.04 o 
   4   7   9        9.99       -1.23      8.47 o 
   5   7   9        0.00       14.21      9.25 o 
   6   7   9        1.61        4.64     10.63 o 
   7   7   9        0.08       21.05     14.78 o 
  -7   8   9        1.42        5.35     19.55 o 
  -6   8   9        0.14      -10.72     10.43 o 
  -5   8   9        4.54       -7.62      8.39 o 
  -4   8   9       24.56       31.14     13.47 o 
  -3   8   9       34.11       38.10     10.91 o 
  -2   8   9       52.90       41.53     10.08 o 
  -1   8   9        7.85       -1.94      5.24 o 
   0   8   9       14.62       25.68      6.87 o 
   1   8   9      118.38      152.01     25.15 o 
   2   8   9        2.45        5.89      6.77 o 
   3   8   9        0.00        4.15      8.35 o 
   4   8   9        6.99       -7.52      8.03 o 
   5   8   9        4.48        9.47     10.75 o 
   6   8   9        2.45        1.98     10.80 o 
   7   8   9        0.04        1.23     21.81 o 
  -7   9   9        0.56       -3.74     21.25 o 
  -6   9   9        0.56      -13.16     16.46 o 
  -5   9   9       50.01       45.11     15.41 o 
  -4   9   9       18.33        8.01      8.60 o 
  -3   9   9      330.04      387.03     24.61 o 
  -2   9   9        8.90        3.68     10.26 o 
  -1   9   9      161.30      176.35     12.37 o 
   0   9   9       30.94       12.06      6.17 o 
   1   9   9       93.60       91.69     11.85 o 
   2   9   9      150.17      139.87     14.69 o 
   3   9   9        4.87      -10.50      7.77 o 
   4   9   9        7.63        2.66     10.54 o 
   5   9   9        1.35        2.15      9.60 o 
   6   9   9        4.65       12.82     12.07 o 
  -6  10   9        3.56       11.12     14.15 o 
  -5  10   9       12.35       12.75     21.65 o 
  -4  10   9       13.05       -8.09     13.95 o 
  -3  10   9       67.93       85.57     16.51 o 
  -2  10   9      294.07      331.29     20.00 o 
  -1  10   9       98.62       88.75     10.29 o 
   0  10   9       27.14       27.02      7.79 o 
   1  10   9       27.85       25.64      9.05 o 
   2  10   9       33.13        2.79      8.64 o 
   3  10   9       29.30       22.92     10.39 o 
   4  10   9        0.23       -2.51      8.94 o 
   5  10   9        0.19       -3.54     10.17 o 
   6  10   9        1.60      -16.96     13.94 o 
  -6  11   9        1.78        1.47     14.93 o 
  -5  11   9        3.56       -3.87     16.54 o 
  -4  11   9        0.14       14.52     12.03 o 
  -3  11   9        3.35        9.01      9.15 o 
  -2  11   9       78.85       75.99     12.88 o 
  -1  11   9      683.00      677.99     21.77 o 
   0  11   9       95.78       69.60     11.42 o 
   1  11   9        1.18      -11.31      8.46 o 
   2  11   9       19.97        3.45     10.98 o 
   3  11   9        7.85       -6.24      8.28 o 
   4  11   9        0.12        1.56      9.92 o 
   5  11   9        2.74      -10.16      9.82 o 
  -6  12   9        0.47      -13.77     15.09 o 
  -5  12   9        0.12        1.16     13.41 o 
  -4  12   9        2.36       -7.88     11.54 o 
  -3  12   9        2.58        1.48      9.51 o 
  -2  12   9      247.15      263.35     19.99 o 
  -1  12   9       55.29       47.35     11.54 o 
   0  12   9        0.07       11.95      8.85 o 
   1  12   9       37.03       16.73      9.66 o 
   2  12   9        2.33       -1.74      8.91 o 
   3  12   9       14.30       -3.90      9.23 o 
   4  12   9       11.47       24.20     12.15 o 
   5  12   9        0.04       -3.19     10.79 o 
  -5  13   9        0.06        3.19     14.62 o 
  -4  13   9        0.00       23.77     12.90 o 
  -3  13   9        7.61       13.77     12.30 o 
  -2  13   9       39.48       22.56     16.03 o 
  -1  13   9        3.76       24.33     13.28 o 
   0  13   9       20.79       -1.24      8.49 o 
   1  13   9       48.63       23.92     10.96 o 
   2  13   9       14.06       29.30     10.49 o 
   3  13   9        1.21        1.88     10.58 o 
   4  13   9        0.87      -14.84      9.90 o 
  -4  14   9        1.25       -0.37     13.47 o 
  -3  14   9        7.87       10.57     13.06 o 
  -2  14   9        6.25        8.00     11.20 o 
  -1  14   9        1.15        4.17     12.61 o 
   0  14   9       29.66       26.97     10.83 o 
   1  14   9        1.72       12.95     10.33 o 
   2  14   9        0.03      -12.85      8.56 o 
   3  14   9        0.04        8.30     10.45 o 
   4  14   9        0.04        2.51     11.67 o 
  -3  15   9        0.84      -14.91      9.94 o 
  -2  15   9        3.16       -9.57     12.67 o 
  -1  15   9        1.47        7.52     13.27 o 
   0  15   9        0.00       13.44      9.82 o 
   1  15   9       16.32       19.43     11.05 o 
   2  15   9        1.12        7.28     11.38 o 
   3  15   9        0.63        6.41     11.55 o 
  -2  16   9        0.03      -20.63     20.48 o 
  -1  16   9        0.33        0.40     13.21 o 
   0  16   9        4.89        4.01     13.13 o 
   1  16   9        1.80       -7.65      9.89 o 
   2  16   9        0.09       16.99     12.71 o 
  -8   0  10        5.69       37.94     20.72 o 
  -6   0  10      282.86      312.14     31.05 o 
  -4   0  10       63.11       59.43     15.09 o 
  -2   0  10       82.51       97.87     10.82 o 
   0   0  10      104.99      111.73     11.57 o 
   2   0  10     1868.77     2131.57     40.33 o 
   4   0  10       82.61       59.17     12.19 o 
   6   0  10        0.00        0.74     15.33 o 
  -8   1  10        0.23        3.29     12.91 o 
  -7   1  10        3.02       10.27     10.28 o 
  -6   1  10       63.51       49.75     15.05 o 
  -5   1  10      171.32      183.90     16.39 o 
  -4   1  10       14.67        7.94      6.93 o 
  -3   1  10       12.67       14.65      4.19 o 
  -2   1  10      606.63      610.08     12.94 o 
  -1   1  10       65.80       70.10      6.16 o 
   0   1  10      240.60      270.73     10.14 o 
   1   1  10       27.68       25.92      5.10 o 
   2   1  10      236.31      199.73     13.03 o 
   3   1  10        0.39       -4.93      4.63 o 
   4   1  10       79.05       71.65     11.08 o 
   5   1  10      103.70       99.68     23.04 o 
   6   1  10       49.77       40.18     15.74 o 
   7   1  10        0.10      -19.60     13.07 o 
  -8   2  10        0.45       12.85     15.62 o 
  -7   2  10        3.16       -4.52      9.76 o 
  -6   2  10        1.67       13.27      9.31 o 
  -5   2  10      417.93      485.94     24.02 o 
  -4   2  10        0.75        1.49      5.73 o 
  -3   2  10      177.56      193.60     10.96 o 
  -2   2  10       21.36       18.89      4.38 o 
  -1   2  10      308.75      365.85     16.84 o 
   0   2  10        9.78       10.97      4.58 o 
   1   2  10      878.95      962.90     19.87 o 
   2   2  10      558.24      523.92     13.47 o 
   3   2  10       22.68       16.29      5.72 o 
   4   2  10        9.18        2.44      8.03 o 
   5   2  10       20.12       -3.40     21.26 o 
   6   2  10       14.96        7.42     10.86 o 
   7   2  10        0.01        5.26     14.45 o 
  -8   3  10        0.18        1.51     13.48 o 
  -7   3  10        1.60        4.83     10.83 o 
  -6   3  10       10.12       18.23     10.20 o 
  -5   3  10      113.97       84.21     13.44 o 
  -4   3  10        1.81        2.59      6.00 o 
  -3   3  10       30.74       30.33      6.74 o 
  -2   3  10     1010.32      995.55     16.91 o 
  -1   3  10      359.95      399.35     11.17 o 
   0   3  10        0.45        4.50      3.98 o 
   1   3  10       92.31      125.18      7.53 o 
   2   3  10      218.33      212.35     10.57 o 
   3   3  10       23.94       21.80      7.14 o 
   4   3  10        0.05       -5.36      6.22 o 
   5   3  10       11.93       -4.56      8.12 o 
   6   3  10        0.78       -8.91      9.65 o 
   7   3  10        1.58       -8.37     13.00 o 
  -8   4  10        3.96       20.18     21.18 o 
  -7   4  10        0.20       -6.54     13.35 o 
  -6   4  10       82.60       98.42     15.15 o 
  -5   4  10       47.49       59.23     12.53 o 
  -4   4  10        9.55       -2.18      6.67 o 
  -3   4  10       25.48       37.28      7.27 o 
  -2   4  10      520.63      510.00     12.23 o 
  -1   4  10      385.23      445.44     11.72 o 
   0   4  10        0.03       -1.05      3.52 o 
   1   4  10      199.60      204.60      7.93 o 
   2   4  10      257.10      287.87     17.81 o 
   3   4  10       12.35       16.73      6.92 o 
   4   4  10        0.20       -8.82      6.34 o 
   5   4  10        0.15        2.98      8.86 o 
   6   4  10        1.96       17.21     13.82 o 
   7   4  10        1.72        7.68     12.99 o 
  -8   5  10        1.74       26.73     16.54 o 
  -7   5  10        1.54       28.83     17.80 o 
  -6   5  10       10.73       13.73     12.48 o 
  -5   5  10        0.23        4.81      8.59 o 
  -4   5  10        7.86       18.93      8.75 o 
  -3   5  10        1.42       -2.10      5.57 o 
  -2   5  10      265.61      261.14      9.62 o 
  -1   5  10       19.48       11.72      4.45 o 
   0   5  10      120.33      110.72      8.81 o 
   1   5  10        3.38        5.73      5.74 o 
   2   5  10        9.25       16.42      7.28 o 
   3   5  10       43.12       10.13     13.63 o 
   4   5  10        3.31       -7.03      6.68 o 
   5   5  10        0.00        0.50      8.66 o 
   6   5  10       10.97        1.88     10.33 o 
   7   5  10        0.40       22.44     16.09 o 
  -7   6  10        0.26      -18.91     18.44 o 
  -6   6  10        5.29       -7.24     10.52 o 
  -5   6  10        6.63       -1.72     10.68 o 
  -4   6  10       15.98        9.92      8.92 o 
  -3   6  10        0.14       -7.82      6.90 o 
  -2   6  10      653.97      654.67     18.41 o 
  -1   6  10       21.11       24.87      8.10 o 
   0   6  10      339.04      319.72     15.18 o 
   1   6  10      133.75      150.07      9.87 o 
   2   6  10       26.65       33.94      8.01 o 
   3   6  10      146.61      162.90     15.17 o 
   4   6  10        7.89       -2.98      8.54 o 
   5   6  10        0.30       -1.79      8.20 o 
   6   6  10        0.78       -4.73      9.73 o 
   7   6  10        1.68        1.50     29.80 o 
  -7   7  10        5.29      -23.81     15.87 o 
  -6   7  10        5.85       -3.79     16.10 o 
  -5   7  10       16.19       18.17      9.61 o 
  -4   7  10        1.25        7.96      8.67 o 
  -3   7  10        2.25       14.42      8.84 o 
  -2   7  10        2.03        9.09      8.09 o 
  -1   7  10      347.23      385.98     15.00 o 
   0   7  10      253.23      254.69     12.83 o 
   1   7  10       11.09       13.46      9.74 o 
   2   7  10        6.91       13.07      7.94 o 
   3   7  10       33.59       39.79     10.40 o 
   4   7  10        0.17       -1.36      7.62 o 
   5   7  10        0.27       -0.83      8.45 o 
   6   7  10        0.71       -3.66     11.58 o 
   7   7  10        0.41      -20.74     19.10 o 
  -7   8  10        1.33       32.26     21.05 o 
  -6   8  10        0.40      -20.87     20.94 o 
  -5   8  10        0.97        4.27      9.13 o 
  -4   8  10        7.20       -2.88     10.52 o 
  -3   8  10        3.49      -10.89      7.85 o 
  -2   8  10      284.19      269.71     17.42 o 
  -1   8  10      680.83      644.61     18.95 o 
   0   8  10        7.88       21.28      6.94 o 
   1   8  10        4.63        1.67      7.60 o 
   2   8  10        3.81        6.19      7.85 o 
   3   8  10        5.43        7.20     10.25 o 
   4   8  10       10.34       -3.09      7.81 o 
   5   8  10        3.85       -4.76      8.88 o 
   6   8  10        0.00       -1.20     11.60 o 
  -7   9  10        0.05        4.99     19.85 o 
  -6   9  10        0.14      -10.17     15.48 o 
  -5   9  10       32.51       20.84     11.79 o 
  -4   9  10       17.29       30.06     13.43 o 
  -3   9  10       96.08       91.29     13.88 o 
  -2   9  10      147.14      150.49     15.29 o 
  -1   9  10       40.19       19.99      7.24 o 
   0   9  10      153.13      133.37     11.47 o 
   1   9  10        1.17        1.69      7.39 o 
   2   9  10        0.28       -5.95      7.58 o 
   3   9  10       35.75       32.92     10.83 o 
   4   9  10        0.18       11.56      9.00 o 
   5   9  10        2.12       15.24     10.73 o 
   6   9  10        0.04       -8.17     11.02 o 
  -6  10  10        3.48        1.18     14.73 o 
  -5  10  10       16.85       14.54     12.23 o 
  -4  10  10        0.31       -5.58      9.33 o 
  -3  10  10       10.84       19.99      9.59 o 
  -2  10  10        0.79       -7.97      9.08 o 
  -1  10  10      428.75      431.35     18.05 o 
   0  10  10      545.80      579.28     23.63 o 
   1  10  10       30.20       31.95     10.30 o 
   2  10  10        0.77        3.82      8.63 o 
   3  10  10        0.37       14.79     14.66 o 
   4  10  10        0.06       -8.79      8.54 o 
   5  10  10        0.52       -4.67      8.63 o 
   6  10  10        3.83       13.57     13.51 o 
  -6  11  10        0.77       -2.51     13.92 o 
  -5  11  10        0.06        6.62     13.36 o 
  -4  11  10       16.86        8.26     10.66 o 
  -3  11  10       15.64       15.02      9.12 o 
  -2  11  10       24.84       36.12     12.82 o 
  -1  11  10       28.22       30.77     10.58 o 
   0  11  10       31.97       53.52     16.13 o 
   1  11  10       70.53      102.39     13.71 o 
   2  11  10       54.29       59.20     17.26 o 
   3  11  10       15.78       13.43     10.52 o 
   4  11  10       23.57       29.70     11.76 o 
   5  11  10        0.04       14.43     10.88 o 
  -5  12  10        0.13       -4.06     12.70 o 
  -4  12  10        1.49        9.87     16.92 o 
  -3  12  10       10.59        0.71     10.48 o 
  -2  12  10       77.39       82.63     16.33 o 
  -1  12  10        3.55        7.72     13.79 o 
   0  12  10       26.98       35.11     11.06 o 
   1  12  10       21.34       42.46     12.06 o 
   2  12  10        0.05      -14.90     11.21 o 
   3  12  10        0.33       -1.59      9.99 o 
   4  12  10        3.91        4.45     10.71 o 
   5  12  10        0.20       -7.85     11.64 o 
  -5  13  10        0.11      -20.67     13.78 o 
  -4  13  10        0.72       -7.05     15.17 o 
  -3  13  10        1.14        5.32     10.53 o 
  -2  13  10        0.41       18.23     10.51 o 
  -1  13  10        6.31        0.81     11.50 o 
   0  13  10       58.09       73.28     18.45 o 
   1  13  10        2.21        6.54      9.68 o 
   2  13  10        0.00       -4.97      9.28 o 
   3  13  10        0.98      -11.85      8.93 o 
   4  13  10        0.20        8.25     12.05 o 
  -4  14  10        0.03      -13.13     12.82 o 
  -3  14  10        1.21        1.65     13.44 o 
  -2  14  10        9.28        7.65     10.64 o 
  -1  14  10        2.38       12.90     13.70 o 
   0  14  10        5.43       17.68     10.17 o 
   1  14  10        0.04        5.86     10.29 o 
   2  14  10        0.41        9.38     13.22 o 
   3  14  10        0.24        2.86     11.43 o 
   4  14  10        0.30       -2.88     11.62 o 
  -3  15  10        0.10       -8.85     12.75 o 
  -2  15  10        0.38        7.19     15.35 o 
  -1  15  10        5.18       18.57     14.31 o 
   0  15  10        0.86       17.77     13.77 o 
   1  15  10        1.36       -5.29     10.42 o 
   2  15  10        0.42        8.60     11.44 o 
   3  15  10        0.46       13.66     12.35 o 
  -2  16  10        4.82      -21.37     17.20 o 
  -1  16  10        1.03        6.04     13.32 o 
   0  16  10        0.16       18.39     15.80 o 
   1  16  10        0.00        1.71     11.50 o 
  -7   0  11        1.08        5.27     15.14 o 
  -5   0  11     1064.65     1107.26     46.49 o 
  -3   0  11      200.22      217.03     13.07 o 
  -1   0  11       53.34       55.83      8.56 o 
   1   0  11      247.25      242.89     14.20 o 
   3   0  11       73.92       66.92     10.41 o 
   5   0  11      209.00      185.56     31.68 o 
   7   0  11        2.48      -11.89     16.72 o 
  -8   1  11        0.02        7.68     12.69 o 
  -7   1  11        5.97       15.62     10.64 o 
  -6   1  11      106.39      107.40     15.00 o 
  -5   1  11       18.00       14.13     10.68 o 
  -4   1  11      156.00      149.21     14.22 o 
  -3   1  11       17.31       29.18      6.35 o 
  -2   1  11      441.63      474.29     12.16 o 
  -1   1  11      682.41      735.24     15.32 o 
   0   1  11      615.48      643.89     23.14 o 
   1   1  11      339.99      344.56     11.52 o 
   2   1  11      344.07      365.79     12.22 o 
   3   1  11      122.43      147.30     10.90 o 
   4   1  11        1.89        3.17      7.41 o 
   5   1  11        8.02       14.74     20.02 o 
   6   1  11        2.24       -9.75     17.62 o 
   7   1  11        2.87       -7.72     11.14 o 
  -8   2  11        0.74        2.84     12.33 o 
  -7   2  11        3.79       -7.04     10.22 o 
  -6   2  11       25.18       34.95     11.20 o 
  -5   2  11     1555.38     1537.61     43.65 o 
  -4   2  11        3.44        2.34      7.67 o 
  -3   2  11       49.48       47.02      7.41 o 
  -2   2  11      553.15      553.83     12.99 o 
  -1   2  11      107.91      107.59      7.51 o 
   0   2  11       33.73       34.67      5.69 o 
   1   2  11        0.49        1.16      4.34 o 
   2   2  11       17.92       16.07      5.33 o 
   3   2  11      334.01      344.84     17.30 o 
   4   2  11       22.11       20.17      7.68 o 
   5   2  11        1.28       16.57     11.37 o 
   6   2  11       22.14       11.65     15.54 o 
   7   2  11        0.55       14.61     17.12 o 
  -8   3  11        0.77        8.93     15.77 o 
  -7   3  11        1.46       -3.30     10.34 o 
  -6   3  11        8.38        0.08      8.92 o 
  -5   3  11        2.44        3.50      9.87 o 
  -4   3  11        4.93        5.40      6.42 o 
  -3   3  11       63.03       68.40      8.62 o 
  -2   3  11       12.36        8.64      6.99 o 
  -1   3  11     1881.53     1887.90     26.06 o 
   0   3  11        4.68        4.50      4.05 o 
   1   3  11       75.70       79.03      7.57 o 
   2   3  11      350.45      361.56     18.67 o 
   3   3  11       14.38       16.41      7.34 o 
   4   3  11       98.43      105.41     13.39 o 
   5   3  11        0.24        3.19      8.71 o 
   6   3  11        4.69        3.09     11.89 o 
   7   3  11        9.78       19.38     24.27 o 
  -8   4  11        0.01        2.10     14.62 o 
  -7   4  11        0.56       -7.07     11.03 o 
  -6   4  11        2.73       12.86     10.33 o 
  -5   4  11       45.82       35.57     10.21 o 
  -4   4  11       17.28        9.98      6.71 o 
  -3   4  11       35.60       35.75      9.42 o 
  -2   4  11       67.99       67.29      6.98 o 
  -1   4  11       15.94       10.35      5.16 o 
   0   4  11       58.01       52.12      5.99 o 
   1   4  11       21.73       17.31      4.40 o 
   2   4  11      155.75      118.92     11.39 o 
   3   4  11      380.89      358.89     18.58 o 
   4   4  11        3.81        3.20      7.89 o 
   5   4  11        5.61       -0.67      8.66 o 
   6   4  11        0.00       -6.92     11.63 o 
   7   4  11        0.04       -2.97     13.59 o 
  -7   5  11        1.48       -2.37     12.93 o 
  -6   5  11        9.77       -6.43      9.85 o 
  -5   5  11        0.28       -5.46      8.77 o 
  -4   5  11       39.25       26.75     11.43 o 
  -3   5  11      129.71      124.61     10.91 o 
  -2   5  11      150.62      167.53     14.74 o 
  -1   5  11       73.90       69.55      9.16 o 
   0   5  11        1.16        6.43      4.83 o 
   1   5  11       99.07      107.77      9.08 o 
   2   5  11        3.83        8.34      6.81 o 
   3   5  11        9.87        3.93      8.15 o 
   4   5  11        1.10       -2.24      7.55 o 
   5   5  11        2.94       -0.11      9.42 o 
   6   5  11        1.18        0.04      9.61 o 
   7   5  11        6.38        8.17     15.58 o 
  -7   6  11        0.13        9.17     15.03 o 
  -6   6  11       27.07       49.91     16.96 o 
  -5   6  11       99.99       73.70     10.87 o 
  -4   6  11        1.90        6.67      6.77 o 
  -3   6  11       17.61       18.94      7.01 o 
  -2   6  11       57.79       63.73     10.91 o 
  -1   6  11       52.06       58.50      7.61 o 
   0   6  11       74.26       69.39     10.13 o 
   1   6  11        6.28        4.99      8.04 o 
   2   6  11       34.96       25.79      7.70 o 
   3   6  11      161.63      180.94     16.07 o 
   4   6  11        7.98       12.00      9.20 o 
   5   6  11        1.29        5.89      8.66 o 
   6   6  11        0.02        5.07     10.54 o 
   7   6  11        1.52       -3.30     14.01 o 
  -7   7  11        0.16        1.76     16.74 o 
  -6   7  11        5.30       -2.34     14.61 o 
  -5   7  11        0.01       -0.85      9.38 o 
  -4   7  11       60.80       51.55     15.16 o 
  -3   7  11       64.65       43.27     10.53 o 
  -2   7  11       10.78       -3.36      8.02 o 
  -1   7  11        0.23       -3.23      8.62 o 
   0   7  11        2.69       -1.79      5.10 o 
   1   7  11        2.38       10.61      6.48 o 
   2   7  11       41.03       34.23      9.55 o 
   3   7  11       63.47       64.39     12.10 o 
   4   7  11        0.27        2.44      8.80 o 
   5   7  11        0.99        8.56      9.72 o 
   6   7  11        0.30        3.41     11.02 o 
  -7   8  11        2.11      -13.20     17.59 o 
  -6   8  11        0.31       -3.24     14.14 o 
  -5   8  11       31.59       33.47     10.72 o 
  -4   8  11       42.07       48.61     11.29 o 
  -3   8  11        0.00        7.43      8.83 o 
  -2   8  11        0.04        0.56      8.46 o 
  -1   8  11       25.18        3.15      7.87 o 
   0   8  11        3.71        5.59      6.01 o 
   1   8  11        9.15       -4.09      6.65 o 
   2   8  11       21.27       29.97      9.29 o 
   3   8  11        0.02        4.18      8.47 o 
   4   8  11        0.64        3.60      8.73 o 
   5   8  11        2.12       -0.01      9.42 o 
   6   8  11        0.31      -15.60     11.22 o 
  -7   9  11        1.47      -10.25     20.33 o 
  -6   9  11        1.99        3.49     17.11 o 
  -5   9  11        0.99        6.97     10.97 o 
  -4   9  11       52.00       44.16     11.55 o 
  -3   9  11        5.77       -7.63      8.63 o 
  -2   9  11       78.55       48.92     10.87 o 
  -1   9  11        1.99       11.16      7.60 o 
   0   9  11      435.86      435.80     20.85 o 
   1   9  11       13.52       17.04     16.82 o 
   2   9  11        0.24       13.32      8.23 o 
   3   9  11        0.00       -6.00     13.91 o 
   4   9  11        1.95        5.67      9.11 o 
   5   9  11        0.09      -11.37      8.12 o 
   6   9  11        1.51        6.97     12.74 o 
  -6  10  11        1.50      -23.83     15.89 o 
  -5  10  11        0.02        2.58     16.40 o 
  -4  10  11        1.51        6.12     10.17 o 
  -3  10  11       24.58        9.13      9.09 o 
  -2  10  11        0.13        1.45      8.41 o 
  -1  10  11       57.08       59.68     11.40 o 
   0  10  11       52.57       56.47     20.73 o 
   1  10  11       46.00       40.48     10.45 o 
   2  10  11       21.50       19.93      9.37 o 
   3  10  11       14.37       34.10     10.89 o 
   4  10  11       14.73       14.07     11.19 o 
   5  10  11        0.87        3.80     10.85 o 
  -6  11  11        0.05       -2.78     20.85 o 
  -5  11  11        0.70       20.72     15.01 o 
  -4  11  11        0.65      -12.45      8.30 o 
  -3  11  11        6.08        7.60     10.20 o 
  -2  11  11        0.17       12.72      9.59 o 
  -1  11  11        0.11        6.03      8.68 o 
   0  11  11       44.48       39.09     11.09 o 
   1  11  11       17.89       30.77     10.52 o 
   2  11  11        2.35       -0.15      8.85 o 
   3  11  11       14.67       33.72     12.05 o 
   4  11  11        2.80       -5.13     10.20 o 
   5  11  11        0.25       10.87     11.69 o 
  -5  12  11        1.63        6.44     13.57 o 
  -4  12  11        0.00       -8.17     13.29 o 
  -3  12  11       16.23        8.92     10.27 o 
  -2  12  11       62.60       54.39     12.13 o 
  -1  12  11        1.35       17.60     13.07 o 
   0  12  11       14.07       -9.63      7.94 o 
   1  12  11        0.33        9.52      9.46 o 
   2  12  11       10.19       13.16     10.82 o 
   3  12  11        0.00        1.49     10.32 o 
   4  12  11        2.87        1.11     10.90 o 
   5  12  11        4.53       -5.06     12.14 o 
  -5  13  11        0.16      -12.96     13.92 o 
  -4  13  11        0.03        0.14     11.94 o 
  -3  13  11        4.15       -2.92     14.57 o 
  -2  13  11       20.91       20.11     10.63 o 
  -1  13  11        4.66        9.11     11.81 o 
   0  13  11       19.15       29.64     11.74 o 
   1  13  11        5.95        8.08     10.24 o 
   2  13  11        0.97       14.03     13.62 o 
   3  13  11        2.30       10.70     11.69 o 
   4  13  11        0.15        3.69     11.85 o 
  -4  14  11        0.69      -13.92     11.81 o 
  -3  14  11        0.00        7.84     10.55 o 
  -2  14  11        1.87       -2.32     12.85 o 
  -1  14  11        4.94       18.86     13.51 o 
   0  14  11        0.48       10.02     13.88 o 
   1  14  11       14.35       18.40     11.53 o 
   2  14  11        4.52       -3.31     10.96 o 
   3  14  11        0.00       -5.89     13.95 o 
  -3  15  11        0.26        5.67     13.23 o 
  -2  15  11        0.49       14.44     17.04 o 
  -1  15  11        4.86        9.15     13.80 o 
   0  15  11        0.49       -3.37     15.99 o 
   1  15  11        1.50        0.46     11.58 o 
   2  15  11        0.16       -1.65     11.20 o 
  -1  16  11        0.02        1.82     14.38 o 
   0  16  11        2.67       25.95     22.56 o 
   1  16  11        0.61       11.82     12.30 o 
  -8   0  12        0.01       -8.76     17.60 o 
  -6   0  12       94.89       96.57     21.56 o 
  -4   0  12       97.29      114.98     19.04 o 
  -2   0  12      315.72      359.37     16.44 o 
   0   0  12      413.01      407.81     17.43 o 
   2   0  12      118.04      121.90     12.42 o 
   4   0  12      159.10      193.60     30.44 o 
   6   0  12       20.86       14.61     18.17 o 
  -8   1  12        1.92       16.69     13.73 o 
  -7   1  12        0.00       -7.06     12.09 o 
  -6   1  12       58.46       31.02     15.67 o 
  -5   1  12      422.83      455.68     36.26 o 
  -4   1  12       40.55       37.13      9.45 o 
  -3   1  12      197.84      231.21     12.79 o 
  -2   1  12      258.23      283.89     10.48 o 
  -1   1  12      142.29      161.02      8.85 o 
   0   1  12       92.03      109.71      9.78 o 
   1   1  12      559.48      563.16     14.26 o 
   2   1  12      113.42      122.03      8.73 o 
   3   1  12       48.08       71.53      7.83 o 
   4   1  12        0.01       -4.87      6.30 o 
   5   1  12       38.04       36.90     13.23 o 
   6   1  12        8.93        6.45     11.11 o 
   7   1  12        0.00        0.76     12.00 o 
  -8   2  12        0.32        7.28     12.66 o 
  -7   2  12        2.87        9.68     10.33 o 
  -6   2  12       49.32       49.31     12.09 o 
  -5   2  12        5.09        4.42      9.15 o 
  -4   2  12        0.37        2.73     10.11 o 
  -3   2  12       24.98       30.52      7.09 o 
  -2   2  12       64.02       54.16      7.04 o 
  -1   2  12     1118.86     1048.63     19.26 o 
   0   2  12        5.98        4.48      4.77 o 
   1   2  12      209.71      200.30      9.82 o 
   2   2  12        0.02        8.70      5.15 o 
   3   2  12       45.12       42.49      8.88 o 
   4   2  12       37.22       39.64     13.10 o 
   5   2  12       59.06       71.44     18.04 o 
   6   2  12        0.22        7.77     10.90 o 
   7   2  12        0.05       -4.74     12.09 o 
  -8   3  12        0.72      -17.32     14.33 o 
  -7   3  12        6.24       -0.08     11.15 o 
  -6   3  12       23.31       21.40     10.55 o 
  -5   3  12       25.89       15.46     10.05 o 
  -4   3  12       19.45       19.15     10.60 o 
  -3   3  12        4.98        5.16      5.91 o 
  -2   3  12       12.27        5.32      4.41 o 
  -1   3  12      144.47      181.34      9.28 o 
   0   3  12      132.08      138.06      8.37 o 
   1   3  12        0.90       -6.86      5.15 o 
   2   3  12        1.04       -0.05      4.83 o 
   3   3  12       19.11       20.32      8.48 o 
   4   3  12       81.39      105.29     16.02 o 
   5   3  12       10.45        7.60     10.93 o 
   6   3  12        0.05        2.06     13.05 o 
   7   3  12        0.01       18.45     21.70 o 
  -7   4  12        1.64       -5.70     10.77 o 
  -6   4  12       26.20       23.22     10.94 o 
  -5   4  12        0.03       -3.48      8.13 o 
  -4   4  12       23.90       22.86     11.86 o 
  -3   4  12       74.42       73.80     11.57 o 
  -2   4  12       86.29       81.00      8.89 o 
  -1   4  12      352.39      378.17     12.83 o 
   0   4  12       10.19       16.97      4.78 o 
   1   4  12      212.34      191.53     13.75 o 
   2   4  12       62.41       62.35      9.68 o 
   3   4  12        8.11        9.03      6.95 o 
   4   4  12       11.10       19.32      8.89 o 
   5   4  12        8.11        9.24      9.35 o 
   6   4  12        0.15      -14.51     10.09 o 
   7   4  12        0.26        4.43     14.60 o 
  -7   5  12        0.06       -8.81     10.89 o 
  -6   5  12        8.25        8.62     10.33 o 
  -5   5  12        0.53        1.74      8.63 o 
  -4   5  12       23.64       25.23      8.08 o 
  -3   5  12       13.72       11.30      7.01 o 
  -2   5  12      517.46      524.17     17.46 o 
  -1   5  12      179.56      165.82     10.65 o 
   0   5  12       23.21       34.15      8.60 o 
   1   5  12       42.85       57.95      7.90 o 
   2   5  12       42.66       38.49     10.04 o 
   3   5  12      139.16      158.93     14.46 o 
   4   5  12        0.23       -2.62      7.17 o 
   5   5  12        0.01        4.92      8.67 o 
   6   5  12        0.09        3.52     13.43 o 
   7   5  12        0.82       -8.35     14.34 o 
  -7   6  12        4.41       -4.21     16.44 o 
  -6   6  12        1.83        7.88     11.07 o 
  -5   6  12       42.56       58.97     13.09 o 
  -4   6  12        0.30        3.91      7.00 o 
  -3   6  12       93.71      109.80     10.98 o 
  -2   6  12        0.29       -9.48      7.43 o 
  -1   6  12      888.87      879.90     21.66 o 
   0   6  12       12.60       14.02      6.14 o 
   1   6  12        0.73       -3.88      5.31 o 
   2   6  12       23.71       13.67      7.13 o 
   3   6  12        9.84        3.31      8.41 o 
   4   6  12        0.01        3.58      8.61 o 
   5   6  12        1.80       17.51      9.97 o 
   6   6  12        0.04        8.52     11.59 o 
  -7   7  12        0.22       -5.38     16.10 o 
  -6   7  12        0.22       -0.56     15.56 o 
  -5   7  12        0.21        4.65      8.06 o 
  -4   7  12        0.03        1.93      8.45 o 
  -3   7  12       32.15       19.81      9.43 o 
  -2   7  12        0.02        9.59      8.58 o 
  -1   7  12       12.12        9.20      5.92 o 
   0   7  12        5.41        6.52      6.11 o 
   1   7  12       15.07       32.86      9.29 o 
   2   7  12       18.33       29.85      9.71 o 
   3   7  12      137.95      179.13     17.11 o 
   4   7  12        1.97        5.54      8.74 o 
   5   7  12        1.46        0.75      9.58 o 
   6   7  12        1.61        4.65     13.68 o 
  -7   8  12        0.40        2.65     18.36 o 
  -6   8  12        3.24       -2.31     16.16 o 
  -5   8  12        0.68       -5.07     12.95 o 
  -4   8  12        0.00        9.35      8.74 o 
  -3   8  12        1.84        8.98      8.41 o 
  -2   8  12        0.33       -4.72      7.82 o 
  -1   8  12      486.10      514.56     18.30 o 
   0   8  12       70.17       64.60      9.06 o 
   1   8  12        0.09        0.88      7.51 o 
   2   8  12       17.60        1.71      8.68 o 
   3   8  12        7.37       18.77      9.24 o 
   4   8  12        4.91       19.95     10.07 o 
   5   8  12        0.18       -6.04     10.59 o 
   6   8  12        1.37      -14.05     14.70 o 
  -6   9  12        0.28      -11.00     17.11 o 
  -5   9  12        3.99        2.61     11.88 o 
  -4   9  12       15.85       -9.35      8.26 o 
  -3   9  12        0.42      -11.62      7.74 o 
  -2   9  12       40.44       32.91     10.68 o 
  -1   9  12      149.05      143.73     14.99 o 
   0   9  12      222.13      204.81     18.44 o 
   1   9  12       23.63       26.57      9.47 o 
   2   9  12        3.06       11.70      8.76 o 
   3   9  12       16.95       23.58     10.60 o 
   4   9  12       14.69        6.78      9.83 o 
   5   9  12        0.19        2.68     10.46 o 
   6   9  12        0.24      -17.06     11.65 o 
  -6  10  12        0.85       -9.85     18.16 o 
  -5  10  12        0.23      -15.47     10.31 o 
  -4  10  12       16.19       10.25     13.21 o 
  -3  10  12       11.37        2.00     12.48 o 
  -2  10  12       30.21       60.07     11.99 o 
  -1  10  12      252.96      281.56     19.32 o 
   0  10  12      332.75      350.55     21.17 o 
   1  10  12       38.22       27.20     12.99 o 
   2  10  12        3.26       -8.47      8.19 o 
   3  10  12        0.19       -2.25     11.36 o 
   4  10  12       27.79       19.24     11.49 o 
   5  10  12        0.00       12.16     11.22 o 
  -6  11  12        0.33        4.47     18.79 o 
  -5  11  12        1.34      -15.09     11.14 o 
  -4  11  12        0.67       -9.56      8.91 o 
  -3  11  12        4.14       -1.08      8.98 o 
  -2  11  12       31.62       37.49     13.04 o 
  -1  11  12      116.33      126.50     18.84 o 
   0  11  12      101.37       97.00     14.08 o 
   1  11  12        0.56        8.05      8.86 o 
   2  11  12        6.37        9.99      9.39 o 
   3  11  12       14.30       27.12     11.68 o 
   4  11  12        5.96       -1.32     11.55 o 
   5  11  12        3.25       12.86     12.49 o 
  -5  12  12        2.46       -7.11     15.79 o 
  -4  12  12        9.18       30.09     12.79 o 
  -3  12  12        5.74        9.37     10.36 o 
  -2  12  12       24.30        4.33     10.08 o 
  -1  12  12       61.32       83.01     17.46 o 
   0  12  12        4.83       -0.92      8.77 o 
   1  12  12        5.82        1.62     10.44 o 
   2  12  12       15.02       29.85     12.10 o 
   3  12  12       15.38       20.21     11.95 o 
   4  12  12        0.18       -7.22     10.63 o 
  -4  13  12        0.95        8.53     12.95 o 
  -3  13  12        0.51       -5.55      9.69 o 
  -2  13  12       24.14        8.93     12.34 o 
  -1  13  12       82.24       63.72     15.62 o 
   0  13  12        2.99      -10.02     10.36 o 
   1  13  12       21.86       13.43     11.03 o 
   2  13  12       15.41        5.67     12.00 o 
   3  13  12        0.36       12.25     11.06 o 
   4  13  12        0.05       24.15     13.65 o 
  -4  14  12        2.17      -15.43     13.20 o 
  -3  14  12        0.63       18.67     12.03 o 
  -2  14  12       15.03       -2.37     17.54 o 
  -1  14  12        0.05       20.76     14.25 o 
   0  14  12        0.52      -11.74     18.52 o 
   1  14  12        4.45       12.26     10.48 o 
   2  14  12        3.04       10.61     11.00 o 
   3  14  12        0.87       -0.78     14.35 o 
  -2  15  12        1.43       -7.76     15.49 o 
  -1  15  12        2.89       26.36     14.41 o 
   0  15  12        3.80       11.07     17.58 o 
   1  15  12        0.89        9.37     11.33 o 
   2  15  12        0.95       -1.07     11.68 o 
  -7   0  13        1.73       -7.93     11.84 o 
  -5   0  13      770.16      684.52     39.23 o 
  -3   0  13        0.05       -4.34     15.48 o 
  -1   0  13      366.87      404.62     18.37 o 
   1   0  13       70.25       90.32     11.20 o 
   3   0  13      132.97      135.81     14.57 o 
   5   0  13        4.49       18.14     17.25 o 
   7   0  13        0.79       -1.49     18.76 o 
  -8   1  13        1.69      -10.03     11.82 o 
  -7   1  13        2.19       -5.09     11.18 o 
  -6   1  13       23.62        2.33      9.59 o 
  -5   1  13      165.61      213.90     18.48 o 
  -4   1  13      175.82      163.17     20.79 o 
  -3   1  13        2.66       10.81      6.27 o 
  -2   1  13      351.46      324.24     11.78 o 
  -1   1  13      176.45      205.30     10.15 o 
   0   1  13        7.14       10.83      5.64 o 
   1   1  13        2.14        4.76      5.13 o 
   2   1  13       31.71       27.99      6.18 o 
   3   1  13       33.24       17.60      7.38 o 
   4   1  13        0.11       23.03      9.35 o 
   5   1  13       31.83       11.69     12.08 o 
   6   1  13        9.99       -7.34     10.79 o 
   7   1  13        2.08       10.08     27.17 o 
  -8   2  13        0.09       15.21     13.74 o 
  -7   2  13        0.01        9.81     12.10 o 
  -6   2  13       68.25       56.72     13.06 o 
  -5   2  13       68.14       80.41     13.87 o 
  -4   2  13       89.01       76.17     11.97 o 
  -3   2  13      115.56      132.75     10.77 o 
  -2   2  13       21.72       18.59      5.57 o 
  -1   2  13      530.69      540.82     14.68 o 
   0   2  13        5.77        7.53      5.27 o 
   1   2  13      151.67      145.12      9.17 o 
   2   2  13       30.56       31.75      6.43 o 
   3   2  13       97.81      115.76     12.48 o 
   4   2  13        1.63       -4.55      7.17 o 
   5   2  13       38.60       30.26     12.82 o 
   6   2  13        2.30       20.53     11.78 o 
   7   2  13        1.41        9.50     14.13 o 
  -7   3  13       10.75       29.86     16.00 o 
  -6   3  13       16.59       13.78     10.24 o 
  -5   3  13      292.95      274.56     34.16 o 
  -4   3  13       34.45       12.79      8.61 o 
  -3   3  13       15.97       23.85      7.21 o 
  -2   3  13       83.99      110.91     10.89 o 
  -1   3  13       36.62       25.42      5.53 o 
   0   3  13      193.55      218.04     11.71 o 
   1   3  13      111.88      131.44      8.64 o 
   2   3  13       18.76       23.44     10.86 o 
   3   3  13      166.44      178.40     17.03 o 
   4   3  13        1.87        0.26      7.42 o 
   5   3  13       13.38       18.04     11.04 o 
   6   3  13        0.02        4.20     11.76 o 
   7   3  13        5.74        8.95     16.66 o 
  -7   4  13        3.38        2.60     11.75 o 
  -6   4  13        0.63        0.99      9.60 o 
  -5   4  13       33.44       30.91     11.24 o 
  -4   4  13       55.52       64.56      9.58 o 
  -3   4  13      129.05      148.57     11.95 o 
  -2   4  13       27.58       17.68      6.97 o 
  -1   4  13      270.18      268.21     18.54 o 
   0   4  13       14.29       12.03      6.02 o 
   1   4  13        8.31        5.62      5.69 o 
   2   4  13        3.10       -7.97      5.31 o 
   3   4  13      162.69      159.74     15.07 o 
   4   4  13       54.84       74.30     11.49 o 
   5   4  13        0.01        4.46     12.07 o 
   6   4  13        2.68        4.55     28.87 o 
   7   4  13        0.84       23.42     15.65 o 
  -7   5  13        3.93       10.47     12.01 o 
  -6   5  13        0.23       12.64     11.00 o 
  -5   5  13       74.30       73.73     16.40 o 
  -4   5  13        0.21       -9.44      6.30 o 
  -3   5  13       50.86       46.56      9.91 o 
  -2   5  13        8.91       26.52      8.33 o 
  -1   5  13       26.85       16.97      6.14 o 
   0   5  13        2.28       -0.60      6.12 o 
   1   5  13        6.39        4.24      5.55 o 
   2   5  13       31.30       21.85      8.11 o 
   3   5  13       12.76       18.18      8.59 o 
   4   5  13        0.27       -0.42      8.70 o 
   5   5  13        0.05        2.56      9.37 o 
   6   5  13        0.00       -4.53     12.85 o 
  -7   6  13        0.02       -1.85     13.28 o 
  -6   6  13        7.09       11.29     10.77 o 
  -5   6  13       24.77        7.00      9.98 o 
  -4   6  13       11.05        9.53      7.64 o 
  -3   6  13        3.65       -3.36      9.12 o 
  -2   6  13       58.42       47.75     10.63 o 
  -1   6  13      211.47      211.88     12.77 o 
   0   6  13        1.08       -4.40      5.00 o 
   1   6  13       54.30       57.86     10.34 o 
   2   6  13        6.16       -3.15      7.61 o 
   3   6  13       15.65       26.17     10.07 o 
   4   6  13        0.39        4.15     10.09 o 
   5   6  13        0.14       20.27     10.50 o 
   6   6  13        4.58       -1.72     13.93 o 
  -7   7  13        2.56        9.47     15.88 o 
  -6   7  13        0.24        2.45     14.69 o 
  -5   7  13        4.72        0.40     14.83 o 
  -4   7  13        5.40        5.24     11.20 o 
  -3   7  13        0.53      -11.56     13.26 o 
  -2   7  13       31.26       17.96      9.47 o 
  -1   7  13       14.71        5.28      5.74 o 
   0   7  13      143.56      166.46     12.44 o 
   1   7  13       13.64       18.00      8.71 o 
   2   7  13       10.50        6.28      9.04 o 
   3   7  13        2.61        9.89     12.41 o 
   4   7  13        0.37        8.99      8.98 o 
   5   7  13        0.21        5.25     10.06 o 
   6   7  13        0.03       17.27     12.94 o 
  -6   8  13        0.97       -4.51     13.59 o 
  -5   8  13       18.15        6.63     11.44 o 
  -4   8  13       53.24       37.88     14.84 o 
  -3   8  13        0.03       -3.94      8.52 o 
  -2   8  13       48.31       13.64     17.01 o 
  -1   8  13        0.01       -0.29     11.09 o 
   0   8  13      220.57      208.22     31.05 o 
   1   8  13        2.54       -1.36      8.05 o 
   2   8  13        3.13        3.44      9.44 o 
   3   8  13        0.36       -6.80      8.75 o 
   4   8  13        8.10       -8.52      8.81 o 
   5   8  13        0.02        0.15     18.17 o 
   6   8  13        0.57       -7.49     12.28 o 
  -6   9  13        1.47      -16.78     14.80 o 
  -5   9  13        0.28      -13.45     12.90 o 
  -4   9  13        4.92       -9.50      9.70 o 
  -3   9  13        8.86        6.06      8.63 o 
  -2   9  13        0.78        7.36      9.23 o 
  -1   9  13        0.26       -6.99     12.51 o 
   0   9  13      530.17      478.67     26.34 o 
   1   9  13      160.04      144.44     15.10 o 
   2   9  13        5.04       -5.85      8.42 o 
   3   9  13        0.15       -7.41      8.87 o 
   4   9  13       21.45       27.30     11.58 o 
   5   9  13        0.03        6.95     10.47 o 
  -6  10  13        2.36        6.42     18.50 o 
  -5  10  13        0.09       -7.18      9.16 o 
  -4  10  13        8.29       -3.56     11.70 o 
  -3  10  13       12.93       12.84     15.66 o 
  -2  10  13        3.64       -1.71      8.13 o 
  -1  10  13      106.26       97.30     13.96 o 
   0  10  13       63.32       68.77     17.08 o 
   1  10  13        0.11       -3.84      8.69 o 
   2  10  13        4.02       -3.18      8.94 o 
   3  10  13        8.19       22.87     11.46 o 
   4  10  13        0.58       12.66     13.93 o 
   5  10  13        2.96       19.44     12.17 o 
  -5  11  13        2.68        0.18     20.24 o 
  -4  11  13        3.05        6.24     10.89 o 
  -3  11  13       19.24       22.89     10.14 o 
  -2  11  13        0.91        8.84      9.39 o 
  -1  11  13        8.21       11.29     11.42 o 
   0  11  13        0.26        3.00      8.75 o 
   1  11  13       10.39       17.11      9.82 o 
   2  11  13        3.43       -4.01      9.18 o 
   3  11  13        0.22        7.91     11.17 o 
   4  11  13        0.11       -6.83     11.12 o 
   5  11  13        0.03       14.33     13.11 o 
  -5  12  13        6.57       34.12     23.81 o 
  -4  12  13        2.35       18.90     12.11 o 
  -3  12  13       11.08        4.44     10.66 o 
  -2  12  13        2.50        6.92     10.39 o 
  -1  12  13        0.49       24.31     15.80 o 
   0  12  13       46.04       41.00     16.52 o 
   1  12  13        8.93        1.35     10.18 o 
   2  12  13        7.02        7.13     10.33 o 
   3  12  13        3.95       14.01     11.26 o 
   4  12  13        0.53        4.43     12.11 o 
  -4  13  13        1.96       -6.86     12.36 o 
  -3  13  13        1.02        6.34     10.68 o 
  -2  13  13       21.84        9.22     13.31 o 
  -1  13  13       41.06       14.84     28.56 o 
   0  13  13        7.38       25.87     13.71 o 
   1  13  13        0.93       -4.36     11.56 o 
   2  13  13        2.19       12.96     10.97 o 
   3  13  13        0.08       15.54     12.23 o 
  -3  14  13        1.87        0.47     12.47 o 
  -2  14  13        1.46       29.38     15.55 o 
  -1  14  13        3.29       19.66     15.05 o 
   0  14  13       12.91       12.26     13.75 o 
   1  14  13        0.93       11.54     11.89 o 
   2  14  13        2.46       -8.93     11.27 o 
  -2  15  13        5.61       -0.18     15.16 o 
  -1  15  13        0.25        3.50     13.99 o 
   0  15  13        0.39       12.86     15.07 o 
   1  15  13        0.43        5.69     13.64 o 
  -6   0  14       53.16       68.14     27.08 o 
  -4   0  14      516.35      483.70     47.33 o 
  -2   0  14      132.69      147.21     13.25 o 
   0   0  14        6.13       -9.80      6.53 o 
   2   0  14       82.69       93.90     18.73 o 
   4   0  14       90.71       48.09     20.53 o 
   6   0  14        0.64       -0.77     15.20 o 
  -7   1  14        0.21        3.71     13.44 o 
  -6   1  14        8.81      -12.60      8.40 o 
  -5   1  14       74.07       61.54     15.75 o 
  -4   1  14      307.06      362.70     21.25 o 
  -3   1  14        3.04        8.44      8.37 o 
  -2   1  14      129.77      138.97     12.77 o 
  -1   1  14       50.78       64.39      7.37 o 
   0   1  14      186.68      218.23     12.04 o 
   1   1  14       83.25       83.99     11.20 o 
   2   1  14        7.79        0.09      5.83 o 
   3   1  14        1.65        0.56     11.76 o 
   4   1  14        0.68       11.80      9.68 o 
   5   1  14        1.37        8.66     10.96 o 
   6   1  14        1.81      -10.55     10.52 o 
   7   1  14        0.02        0.54     11.95 o 
  -7   2  14        0.00        0.28     11.52 o 
  -6   2  14       39.39       35.68     11.81 o 
  -5   2  14        0.23        1.14     10.83 o 
  -4   2  14      135.42      109.13     14.02 o 
  -3   2  14       29.60       31.89     14.47 o 
  -2   2  14       58.85       70.87      7.50 o 
  -1   2  14      122.99      113.75      9.09 o 
   0   2  14      231.36      230.50     11.25 o 
   1   2  14      114.33      111.31      8.82 o 
   2   2  14       10.11        7.48      5.82 o 
   3   2  14        8.12        7.13     11.31 o 
   4   2  14       39.89       24.30      9.50 o 
   5   2  14        2.47      -13.63      9.09 o 
   6   2  14        6.71       -2.15     10.57 o 
   7   2  14        0.69       -8.96     16.72 o 
  -7   3  14        0.14        7.81     12.07 o 
  -6   3  14       16.04       24.84     11.05 o 
  -5   3  14        3.36        2.42      9.56 o 
  -4   3  14       23.19       34.72     10.40 o 
  -3   3  14      191.49      204.47     13.46 o 
  -2   3  14       38.41       44.04     10.32 o 
  -1   3  14      267.58      342.03     15.15 o 
   0   3  14       38.76       43.66      6.95 o 
   1   3  14      150.10      155.08     16.11 o 
   2   3  14       22.42        4.32      6.91 o 
   3   3  14       18.47       12.23      8.47 o 
   4   3  14        6.17        9.45      8.08 o 
   5   3  14       15.83       10.06     12.92 o 
   6   3  14        0.55      -11.58     10.68 o 
  -7   4  14       10.36       15.14     11.11 o 
  -6   4  14       20.35        2.53     10.38 o 
  -5   4  14        0.34        7.06      9.56 o 
  -4   4  14      215.07      187.32     17.87 o 
  -3   4  14        8.66        1.35      6.62 o 
  -2   4  14        4.66        1.37      6.61 o 
  -1   4  14        0.43        4.02      4.94 o 
   0   4  14       31.44       37.97      7.53 o 
   1   4  14       10.77       18.26      6.41 o 
   2   4  14       15.04       10.68      7.38 o 
   3   4  14       23.45       22.37      8.90 o 
   4   4  14       12.15       12.31      8.35 o 
   5   4  14       19.65        8.68     10.68 o 
   6   4  14        2.95        3.89     13.27 o 
  -7   5  14        0.23       11.07     11.75 o 
  -6   5  14        4.94        6.14     10.19 o 
  -5   5  14        8.17        5.92      9.05 o 
  -4   5  14       31.07       43.20     11.67 o 
  -3   5  14        0.55       11.27      7.17 o 
  -2   5  14        3.89       -8.32      7.54 o 
  -1   5  14      247.06      232.44     13.07 o 
   0   5  14        3.15        1.05      5.42 o 
   1   5  14        9.14        5.90      7.30 o 
   2   5  14        1.20        5.53      7.64 o 
   3   5  14       45.32       32.11      9.70 o 
   4   5  14       63.54       63.20     11.89 o 
   5   5  14        1.07       -6.68      9.32 o 
   6   5  14        0.07      -13.37     12.91 o 
  -7   6  14        0.41       12.93     13.53 o 
  -6   6  14        2.70        9.32     10.77 o 
  -5   6  14       25.02       12.25      9.81 o 
  -4   6  14        3.50       -7.43      7.65 o 
  -3   6  14       25.60       28.82     12.09 o 
  -2   6  14       15.59       24.84      9.80 o 
  -1   6  14       11.50        3.96      6.40 o 
   0   6  14       39.86       34.66      8.13 o 
   1   6  14       38.96       47.09      9.99 o 
   2   6  14       16.28       16.85      9.19 o 
   3   6  14       15.33        8.36      8.64 o 
   4   6  14        2.02        5.52     12.00 o 
   5   6  14        0.01        4.25     10.80 o 
   6   6  14        0.13       -1.78     13.57 o 
  -7   7  14        1.03       -9.19     17.82 o 
  -6   7  14        0.19        8.25     13.88 o 
  -5   7  14        0.36       -9.83     10.93 o 
  -4   7  14       82.06       69.83     12.61 o 
  -3   7  14        6.96        9.09     14.13 o 
  -2   7  14        4.71        9.94      9.01 o 
  -1   7  14       10.12       -4.07      8.45 o 
   0   7  14       35.41       32.89      7.86 o 
   1   7  14       12.55       17.40      9.84 o 
   2   7  14       22.49       21.15      9.09 o 
   3   7  14        3.83       -8.61      7.77 o 
   4   7  14        8.52       21.51     12.41 o 
   5   7  14        0.17       -0.88     10.51 o 
   6   7  14        0.04        1.32     12.04 o 
  -6   8  14        0.23       -7.88     20.47 o 
  -5   8  14        0.11      -12.51     10.77 o 
  -4   8  14       31.29       37.76     11.55 o 
  -3   8  14       20.90       22.20     10.41 o 
  -2   8  14       14.56        9.95     10.78 o 
  -1   8  14        4.85       10.28      8.84 o 
   0   8  14      211.75      243.73     17.60 o 
   1   8  14      112.45      109.39     14.46 o 
   2   8  14        0.78       10.52      9.14 o 
   3   8  14        1.14        3.90     10.69 o 
   4   8  14        0.20      -12.03      8.81 o 
   5   8  14        0.43       -5.14     10.15 o 
  -6   9  14        1.09        4.87     20.33 o 
  -5   9  14        1.12        5.01     13.00 o 
  -4   9  14       38.68       29.15     13.42 o 
  -3   9  14        0.08        5.73     12.56 o 
  -2   9  14       24.98       25.42      9.66 o 
  -1   9  14       19.94       15.80      9.65 o 
   0   9  14       36.44       30.79      9.11 o 
   1   9  14        2.36       -5.43      8.37 o 
   2   9  14       26.34       16.40     10.03 o 
   3   9  14        3.57       10.95     10.47 o 
   4   9  14        0.41      -14.43      9.78 o 
   5   9  14        2.27        5.18     11.86 o 
  -6  10  14        6.32       25.75     20.83 o 
  -5  10  14        0.17        0.45      9.55 o 
  -4  10  14        1.92        5.74     10.73 o 
  -3  10  14        9.85        8.97     16.47 o 
  -2  10  14        6.11        2.08      9.25 o 
  -1  10  14        0.15        2.36     14.16 o 
   0  10  14        0.13       14.11     10.20 o 
   1  10  14       30.36       60.02     18.95 o 
   2  10  14        0.62       -0.79     10.40 o 
   3  10  14        2.98        8.67     10.43 o 
   4  10  14        0.66       16.38     11.73 o 
   5  10  14        1.81       10.37     13.78 o 
  -5  11  14        2.48        2.46     13.38 o 
  -4  11  14       17.40       11.52     10.57 o 
  -3  11  14        0.25        3.34      9.45 o 
  -2  11  14       12.91       23.66     10.20 o 
  -1  11  14       17.50       26.15     12.86 o 
   0  11  14       17.93       12.13     11.93 o 
   1  11  14        4.70        4.57      9.78 o 
   2  11  14        0.03       -7.33      9.55 o 
   3  11  14        0.72       -2.50     10.53 o 
   4  11  14        0.37        7.58     12.02 o 
  -5  12  14        0.18      -14.06     12.42 o 
  -4  12  14        0.55      -14.96      9.97 o 
  -3  12  14        0.61        0.42     10.20 o 
  -2  12  14        1.06       -3.48     11.70 o 
  -1  12  14       23.10       31.51     13.89 o 
   0  12  14        0.05      -10.43     11.64 o 
   1  12  14        5.37        5.36     10.95 o 
   2  12  14        0.59      -17.10     14.59 o 
   3  12  14        6.49       29.30     13.09 o 
   4  12  14        0.05       10.53     10.78 o 
  -4  13  14        0.37      -16.31     10.88 o 
  -3  13  14        3.54       -8.53     13.21 o 
  -2  13  14        0.88        6.30     15.23 o 
  -1  13  14       47.64       46.30     15.80 o 
   0  13  14        8.30        1.08     19.68 o 
   1  13  14        0.38      -13.50      9.73 o 
   2  13  14        0.20       -4.52     10.98 o 
   3  13  14        1.85       17.78     12.48 o 
  -3  14  14        0.91       -8.85     13.63 o 
  -2  14  14        4.20       15.23     18.60 o 
  -1  14  14       16.58       31.75     16.11 o 
   0  14  14        0.05      -19.33     13.51 o 
   1  14  14        3.75       10.35     11.41 o 
   2  14  14        0.06       -0.76     13.46 o 
  -1  15  14        2.03       15.84     15.77 o 
   0  15  14        0.56        3.04     17.15 o 
  -7   0  15        3.34       -0.30     15.99 o 
  -5   0  15       37.84       44.62     17.08 o 
  -3   0  15      192.22      184.91     34.09 o 
  -1   0  15       41.48       37.76      9.73 o 
   1   0  15      331.62      322.87     18.94 o 
   3   0  15       25.71       35.56     13.19 o 
   5   0  15        0.12       -3.96     16.41 o 
  -7   1  15        0.95        0.04     11.28 o 
  -6   1  15        9.99       28.63     11.77 o 
  -5   1  15       11.74       -0.99      9.37 o 
  -4   1  15      167.46      230.59     19.00 o 
  -3   1  15       56.70       57.69     14.49 o 
  -2   1  15        4.19        6.80      5.59 o 
  -1   1  15        6.23        7.83      5.80 o 
   0   1  15      228.33      250.25     12.09 o 
   1   1  15       41.86       38.55      7.17 o 
   2   1  15       22.73       16.65      6.53 o 
   3   1  15        0.03        5.70      7.01 o 
   4   1  15        0.12        3.54      8.90 o 
   5   1  15       17.22        5.82     17.01 o 
   6   1  15        0.06      -14.13      9.42 o 
  -7   2  15        2.95       16.42     12.30 o 
  -6   2  15        0.01       -3.77     10.31 o 
  -5   2  15       65.84       56.83     13.31 o 
  -4   2  15        4.09        2.89      8.84 o 
  -3   2  15       19.29       15.98      7.57 o 
  -2   2  15       42.12       31.01      8.21 o 
  -1   2  15       19.09       10.36      5.89 o 
   0   2  15        0.15       -0.79      5.48 o 
   1   2  15       78.52       98.96      9.07 o 
   2   2  15        8.69        2.59      6.52 o 
   3   2  15        0.16       -9.67      7.05 o 
   4   2  15        1.30       -3.69      8.73 o 
   5   2  15        0.23       -9.54      9.05 o 
   6   2  15        1.36       -2.06     10.82 o 
  -7   3  15        0.00       -2.60     11.59 o 
  -6   3  15       21.67       43.95     12.56 o 
  -5   3  15       77.39       77.13     14.36 o 
  -4   3  15       11.93      -10.78     10.36 o 
  -3   3  15       21.07       32.88      8.36 o 
  -2   3  15       34.58       32.15      8.41 o 
  -1   3  15        0.12       -2.48      5.43 o 
   0   3  15        0.09       -0.24      6.51 o 
   1   3  15       36.12       41.14     10.33 o 
   2   3  15        7.83       22.79      8.21 o 
   3   3  15       12.83        7.44      7.61 o 
   4   3  15       22.76        5.65      8.33 o 
   5   3  15        9.96        5.82     12.87 o 
   6   3  15        0.46      -14.71     10.74 o 
  -7   4  15        2.52        3.08     11.91 o 
  -6   4  15       28.79       17.88     18.50 o 
  -5   4  15        8.61        5.45     10.04 o 
  -4   4  15        4.30       -6.94     11.82 o 
  -3   4  15       17.40        4.24      8.80 o 
  -2   4  15        1.38       -0.89      8.71 o 
  -1   4  15        6.27       10.81      6.36 o 
   0   4  15        9.36        4.40      5.93 o 
   1   4  15       12.50        9.94      7.31 o 
   2   4  15       27.83       42.40     11.36 o 
   3   4  15        1.82        5.30      8.45 o 
   4   4  15        2.26       13.69      8.79 o 
   5   4  15       22.32       19.47     11.82 o 
   6   4  15        1.00        9.43     14.77 o 
  -7   5  15        3.51      -18.28     14.24 o 
  -6   5  15        2.56        6.59     10.96 o 
  -5   5  15       17.97        9.39     10.56 o 
  -4   5  15        0.24       15.06      9.24 o 
  -3   5  15        9.35       29.16      9.39 o 
  -2   5  15       19.80       14.86     10.64 o 
  -1   5  15       37.63       37.35      8.11 o 
   0   5  15      240.84      262.86     14.32 o 
   1   5  15       51.37       45.51     10.04 o 
   2   5  15        3.20       11.46      7.98 o 
   3   5  15       28.57       23.14      9.95 o 
   4   5  15       16.63       27.49     10.38 o 
   5   5  15        5.10       16.08     10.73 o 
   6   5  15        1.33       11.10     15.35 o 
  -7   6  15        2.64        4.20     12.38 o 
  -6   6  15        1.06        2.60     11.23 o 
  -5   6  15        0.82       -1.36     17.44 o 
  -4   6  15        2.19      -11.97      7.98 o 
  -3   6  15        8.37       10.32     12.30 o 
  -2   6  15       23.75       11.26     13.33 o 
  -1   6  15      184.89      192.74     26.15 o 
   0   6  15       93.73      106.85     11.22 o 
   1   6  15       32.38       25.35      8.70 o 
   2   6  15        4.64        7.76      8.37 o 
   3   6  15       18.85       15.95      8.97 o 
   4   6  15      124.15      103.86     15.28 o 
   5   6  15        0.00        2.20     10.69 o 
   6   6  15        0.03       -9.52     12.94 o 
  -6   7  15        0.20      -12.19     13.76 o 
  -5   7  15        0.61       -4.72     13.46 o 
  -4   7  15       26.43       19.63     10.16 o 
  -3   7  15       17.91        8.61      8.82 o 
  -2   7  15       16.70       13.87     10.31 o 
  -1   7  15      269.51      290.43     19.16 o 
   0   7  15      358.64      335.41     19.69 o 
   1   7  15       33.40       21.05      9.30 o 
   2   7  15        1.39       -4.53      7.97 o 
   3   7  15        0.07       -8.37     11.06 o 
   4   7  15       18.05       26.35     11.25 o 
   5   7  15        0.02        5.02     10.15 o 
  -6   8  15        2.64       17.92     15.37 o 
  -5   8  15        4.63       14.80     14.67 o 
  -4   8  15        1.26      -11.53      9.34 o 
  -3   8  15       31.10       20.77     13.51 o 
  -2   8  15        3.30        6.31      9.02 o 
  -1   8  15       20.01        8.63      9.01 o 
   0   8  15      374.24      383.91     24.85 o 
   1   8  15       54.80       78.35     13.06 o 
   2   8  15        0.70       -2.20      8.79 o 
   3   8  15       28.22        0.49     10.84 o 
   4   8  15        1.38        1.20     10.38 o 
   5   8  15        0.88        3.46     11.52 o 
  -6   9  15        0.48      -14.31     13.87 o 
  -5   9  15        3.68       35.92     15.41 o 
  -4   9  15        1.71       -0.14      9.16 o 
  -3   9  15        2.20       10.99     10.32 o 
  -2   9  15       22.33       36.25     13.01 o 
  -1   9  15       31.48       34.65     11.11 o 
   0   9  15       19.79       13.27     13.61 o 
   1   9  15       70.15       67.68     12.57 o 
   2   9  15        0.25       -1.12      9.67 o 
   3   9  15        1.81        5.30     10.31 o 
   4   9  15        6.30       16.66     10.98 o 
   5   9  15        2.17       -4.09     12.31 o 
  -5  10  15        1.98        2.67     13.86 o 
  -4  10  15        0.75       -6.58      8.98 o 
  -3  10  15        0.01       -7.87      9.27 o 
  -2  10  15        3.95        0.20      8.79 o 
  -1  10  15        7.17       16.11     14.66 o 
   0  10  15        1.50        7.97     12.72 o 
   1  10  15       17.85        2.86     17.80 o 
   2  10  15        0.82        8.65      9.10 o 
   3  10  15        8.42       14.61     11.32 o 
   4  10  15        3.50       15.09     11.36 o 
  -5  11  15        3.72        4.48     11.38 o 
  -4  11  15        8.28       -1.45     10.99 o 
  -3  11  15        4.79        6.69     13.78 o 
  -2  11  15        4.14        9.09     10.17 o 
  -1  11  15        5.60       21.95     13.02 o 
   0  11  15       49.57       56.57     15.14 o 
   1  11  15        4.74       27.42     11.03 o 
   2  11  15        2.77       -4.43     10.68 o 
   3  11  15        2.16       -0.56     10.08 o 
   4  11  15        0.00       -8.85     11.29 o 
  -4  12  15        0.47      -11.33     10.54 o 
  -3  12  15        0.37       12.50     12.02 o 
  -2  12  15        1.27       16.48     13.72 o 
  -1  12  15        5.10       20.80     14.63 o 
   0  12  15        8.68        6.62     12.91 o 
   1  12  15        0.51        6.13     10.83 o 
   2  12  15        0.99       -1.85     10.52 o 
   3  12  15        5.39        8.14     12.00 o 
  -3  13  15        1.59       14.35     12.61 o 
  -2  13  15        0.59       11.44     13.66 o 
  -1  13  15       38.96       15.74     14.30 o 
   0  13  15        2.01       20.98     14.21 o 
   1  13  15        0.65       -6.25     10.02 o 
   2  13  15        0.01       21.12     12.46 o 
  -2  14  15        0.11       22.39     16.97 o 
  -1  14  15        3.30        2.40     15.26 o 
   0  14  15        0.02      -13.91     12.85 o 
   1  14  15       10.02        6.83     15.44 o 
  -6   0  16        0.08       -1.04     16.77 o 
  -4   0  16        8.48       16.62     14.65 o 
  -2   0  16        0.00        9.62      8.10 o 
   0   0  16      710.00      757.45     26.88 o 
   2   0  16        7.40      -12.13      9.43 o 
   4   0  16       28.83       14.52     33.47 o 
   6   0  16        0.80       16.84     18.79 o 
  -7   1  16        2.30        5.65     11.57 o 
  -6   1  16       14.79        7.09     11.16 o 
  -5   1  16        2.31       -2.36      9.15 o 
  -4   1  16      939.43      888.26     46.33 o 
  -3   1  16      149.22      173.92     15.76 o 
  -2   1  16        9.16        0.95      6.67 o 
  -1   1  16        8.27       19.61      6.56 o 
   0   1  16        6.60        5.30      6.21 o 
   1   1  16       93.42       87.82      9.15 o 
   2   1  16        0.03        7.91      6.49 o 
   3   1  16        9.24       27.68      9.01 o 
   4   1  16        6.80        4.48      9.83 o 
   5   1  16        1.79        5.42     11.26 o 
   6   1  16        0.05      -24.59     16.39 o 
  -7   2  16        0.26       -1.57     12.10 o 
  -6   2  16        6.67       -1.02     10.41 o 
  -5   2  16       53.89       42.70     12.01 o 
  -4   2  16       34.34       54.87     12.53 o 
  -3   2  16       89.63       68.74     13.40 o 
  -2   2  16       25.20       19.78      7.97 o 
  -1   2  16        6.26       11.18      7.70 o 
   0   2  16      217.57      244.54     12.48 o 
   1   2  16        4.91       14.99      7.22 o 
   2   2  16       11.49        9.00      7.46 o 
   3   2  16        0.94       -5.89      7.71 o 
   4   2  16        1.05        6.16     11.44 o 
   5   2  16        0.75       -9.14     10.69 o 
   6   2  16        0.49        0.67     11.91 o 
  -7   3  16        4.89       18.64     12.76 o 
  -6   3  16        0.66        3.49     11.16 o 
  -5   3  16       13.37       21.11     11.03 o 
  -4   3  16      127.87      125.99     28.65 o 
  -3   3  16       28.66       28.26      8.91 o 
  -2   3  16       96.77       99.58     13.20 o 
  -1   3  16        4.29       -0.71      9.00 o 
   0   3  16       25.27       15.56      7.29 o 
   1   3  16       46.08       62.60     12.07 o 
   2   3  16        0.44        9.92      7.45 o 
   3   3  16        9.55        7.39      8.21 o 
   4   3  16       14.35        5.09     10.07 o 
   5   3  16        0.32      -14.57      9.71 o 
   6   3  16        3.04      -15.34     12.06 o 
  -7   4  16        0.12       -3.27     11.71 o 
  -6   4  16       13.07       18.91     11.64 o 
  -5   4  16       15.22        6.78     11.38 o 
  -4   4  16        1.50       -1.39     10.49 o 
  -3   4  16        1.65        5.40      8.47 o 
  -2   4  16       25.62       30.27      9.93 o 
  -1   4  16       13.57       31.32      7.23 o 
   0   4  16      390.86      380.21     27.93 o 
   1   4  16       10.43       12.63      7.76 o 
   2   4  16        5.22        5.26      8.38 o 
   3   4  16        2.67       -5.75      9.98 o 
   4   4  16        8.79       14.45      9.69 o 
   5   4  16        2.72       16.41     11.17 o 
   6   4  16        0.00       27.27     16.14 o 
  -7   5  16        1.08      -14.16     11.44 o 
  -6   5  16       36.63       17.46     11.49 o 
  -5   5  16        0.23        2.63     12.42 o 
  -4   5  16       72.26       73.64     16.70 o 
  -3   5  16        7.26       18.98      9.51 o 
  -2   5  16        5.02       -6.35      6.97 o 
  -1   5  16      171.54      187.08     16.40 o 
   0   5  16        0.23       -0.37      5.92 o 
   1   5  16        0.16       -4.36      6.72 o 
   2   5  16       38.07       43.97      9.91 o 
   3   5  16        0.08       -1.50      7.37 o 
   4   5  16        3.63       12.14      9.36 o 
   5   5  16       15.25        7.93     12.56 o 
   6   5  16        0.02       29.30     16.68 o 
  -6   6  16        4.57      -15.42     11.69 o 
  -5   6  16       29.11       18.44     13.03 o 
  -4   6  16        5.39        9.98     14.12 o 
  -3   6  16       75.22       86.44     13.63 o 
  -2   6  16        8.95       10.70      9.24 o 
  -1   6  16       42.78       43.41     15.26 o 
   0   6  16       69.78       73.97     10.31 o 
   1   6  16       37.29       35.56     10.23 o 
   2   6  16        0.38       10.65      8.75 o 
   3   6  16       12.09        7.18     12.43 o 
   4   6  16        0.16       10.96     10.48 o 
   5   6  16        2.50      -13.55     10.14 o 
  -6   7  16        2.71      -19.64     13.09 o 
  -5   7  16        0.04        5.19     13.67 o 
  -4   7  16       76.02       82.12     14.21 o 
  -3   7  16       55.99        8.09      9.43 o 
  -2   7  16        0.29      -11.30      7.53 o 
  -1   7  16        0.23       -4.83      8.28 o 
   0   7  16      179.60      231.49     21.43 o 
   1   7  16       71.11       50.29     11.06 o 
   2   7  16       18.27       26.00     10.60 o 
   3   7  16        3.30        8.23      9.91 o 
   4   7  16       38.95       12.56     11.27 o 
   5   7  16        1.33       -4.67     11.20 o 
  -6   8  16        3.85       21.60     14.93 o 
  -5   8  16        3.55      -11.02     12.24 o 
  -4   8  16        0.59        5.13     10.67 o 
  -3   8  16       22.06       21.44     11.59 o 
  -2   8  16        0.10       -3.02      9.44 o 
  -1   8  16        1.28       -9.88     11.59 o 
   0   8  16       11.56       -6.97     13.71 o 
   1   8  16       56.19       55.14     12.15 o 
   2   8  16        5.43       -6.11      8.34 o 
   3   8  16        4.26       -4.29      9.40 o 
   4   8  16        0.15       10.99     10.36 o 
   5   8  16        1.57       12.24     16.91 o 
  -5   9  16        0.19       40.14     16.47 o 
  -4   9  16        2.54        1.95     11.19 o 
  -3   9  16        0.99       -7.52      8.51 o 
  -2   9  16        1.27       13.30     10.27 o 
  -1   9  16       14.60       28.91     11.89 o 
   0   9  16       19.88       26.11     13.09 o 
   1   9  16       23.14       31.47     10.27 o 
   2   9  16        0.00      -12.35     12.15 o 
   3   9  16        0.06        7.54     11.51 o 
   4   9  16        0.47       -9.94     11.14 o 
  -5  10  16        0.24      -18.22     12.57 o 
  -4  10  16        6.83       -4.86     11.18 o 
  -3  10  16        0.10        3.70     10.09 o 
  -2  10  16        0.00       10.73     12.54 o 
  -1  10  16       13.31       15.92     12.90 o 
   0  10  16       17.44       14.03     12.91 o 
   1  10  16        2.07       15.13     11.31 o 
   2  10  16        0.13       11.52     10.73 o 
   3  10  16        0.08        4.69     10.38 o 
   4  10  16        0.24       18.83     12.56 o 
  -4  11  16        4.43       13.04     11.52 o 
  -3  11  16        0.05       -7.59      9.27 o 
  -2  11  16        1.79       -9.13     12.30 o 
  -1  11  16        1.04      -14.55     11.27 o 
   0  11  16       14.72       14.06     13.08 o 
   1  11  16        3.69       31.40     11.02 o 
   2  11  16        0.11        1.76     10.43 o 
   3  11  16        1.01        7.32     11.86 o 
   4  11  16        0.00       10.49     12.94 o 
  -4  12  16        0.31       11.47     12.97 o 
  -3  12  16        1.41       16.46     11.88 o 
  -2  12  16        0.08       25.70     15.42 o 
  -1  12  16        0.01       -7.79     11.79 o 
   0  12  16       21.22       38.90     18.74 o 
   1  12  16        0.50        2.42     10.44 o 
   2  12  16        0.32        2.01     10.69 o 
   3  12  16        0.00       20.28     13.74 o 
  -3  13  16        0.00        0.15     14.38 o 
  -2  13  16        0.01        8.07     14.19 o 
  -1  13  16        0.48       26.51     14.79 o 
   0  13  16        1.75        7.07     14.25 o 
   1  13  16        3.83        8.38     13.74 o 
   2  13  16        0.54       -6.92     11.94 o 
  -1  14  16       17.84       11.14     15.31 o 
   0  14  16        2.55       26.54     16.01 o 
  -7   0  17        2.66       18.28     18.82 o 
  -5   0  17        7.46       -8.63     13.67 o 
  -3   0  17        2.51        8.74     20.12 o 
  -1   0  17       18.40       23.59     13.82 o 
   1   0  17        0.00        8.82      9.28 o 
   3   0  17       19.03       18.17     25.99 o 
   5   0  17        0.86        1.08     16.04 o 
  -7   1  17        0.34        4.20     11.62 o 
  -6   1  17        0.58        3.46     10.83 o 
  -5   1  17        2.05       -3.01      9.93 o 
  -4   1  17       23.47        9.25     10.01 o 
  -3   1  17        1.34       -0.74      9.29 o 
  -2   1  17        0.26       -8.66      9.63 o 
  -1   1  17        1.47        3.77      5.92 o 
   0   1  17       10.57       22.54      6.78 o 
   1   1  17       22.66       14.79      6.90 o 
   2   1  17        1.66        0.41      6.61 o 
   3   1  17        1.84       -0.02      8.91 o 
   4   1  17        0.97       -0.07     10.91 o 
   5   1  17        8.86       16.94     13.18 o 
   6   1  17        0.11      -16.18     11.23 o 
  -7   2  17        1.82        1.87     11.54 o 
  -6   2  17        3.55       -3.99     10.75 o 
  -5   2  17        0.63        0.16     10.15 o 
  -4   2  17        0.02       -8.95      9.13 o 
  -3   2  17        2.34        6.88      9.83 o 
  -2   2  17        0.56       13.94      7.75 o 
  -1   2  17       21.48       15.49      6.61 o 
   0   2  17       40.73       29.51      8.12 o 
   1   2  17       16.08        4.54      6.74 o 
   2   2  17        0.80       -0.16     11.39 o 
   3   2  17        7.62       -5.62      7.45 o 
   4   2  17        1.91       11.50     10.91 o 
   5   2  17        1.08       -6.06     10.41 o 
   6   2  17        0.69        7.87     13.22 o 
  -7   3  17        4.01        3.02     12.11 o 
  -6   3  17        7.98       11.26     11.51 o 
  -5   3  17        3.97        1.61     10.29 o 
  -4   3  17       45.77       47.94     12.77 o 
  -3   3  17       87.13      104.19     17.66 o 
  -2   3  17       32.17       33.18     10.17 o 
  -1   3  17      117.29       84.13     10.05 o 
   0   3  17      170.92      169.32     12.80 o 
   1   3  17        0.27       13.09      8.77 o 
   2   3  17       12.84        6.59      8.15 o 
   3   3  17       11.48       12.66     11.60 o 
   4   3  17        1.97       13.94      9.82 o 
   5   3  17        4.08        4.78     11.10 o 
   6   3  17        0.10      -15.67     10.45 o 
  -7   4  17        8.57        2.65     13.90 o 
  -6   4  17        2.80       -0.04     11.60 o 
  -5   4  17        4.45       -9.14     10.09 o 
  -4   4  17        1.35      -11.46     11.41 o 
  -3   4  17       47.77       32.61     13.39 o 
  -2   4  17       40.46       32.21     10.57 o 
  -1   4  17      167.87      171.70     16.03 o 
   0   4  17       51.19       56.81      9.88 o 
   1   4  17       22.85       30.22     23.07 o 
   2   4  17        4.79        9.35      7.96 o 
   3   4  17        8.00        5.78      9.04 o 
   4   4  17        9.94       17.19      9.34 o 
   5   4  17        0.73       -8.95     10.61 o 
  -6   5  17       14.61        0.29     14.36 o 
  -5   5  17        7.50        6.44     12.58 o 
  -4   5  17       54.16       74.19     16.71 o 
  -3   5  17       48.09       51.26     11.88 o 
  -2   5  17       17.54       16.89      9.82 o 
  -1   5  17       52.12       38.55     16.27 o 
   0   5  17      150.98      173.24     13.23 o 
   1   5  17        4.32        8.23      7.81 o 
   2   5  17        4.14       19.99      8.56 o 
   3   5  17        4.43        4.12      7.73 o 
   4   5  17        7.84        4.77      9.43 o 
   5   5  17        2.68       -1.51     11.31 o 
  -6   6  17       19.84       27.84     16.01 o 
  -5   6  17        0.33      -14.99     11.39 o 
  -4   6  17       12.08        6.54     13.18 o 
  -3   6  17       25.59       19.75     10.04 o 
  -2   6  17        0.60       11.75      9.38 o 
  -1   6  17        2.67       15.40      9.54 o 
   0   6  17      122.98      123.11     15.01 o 
   1   6  17       78.99       64.06     12.08 o 
   2   6  17        1.76        5.57     10.77 o 
   3   6  17        7.75        1.40     12.80 o 
   4   6  17       13.10       19.29     13.87 o 
   5   6  17        3.55       -3.04     12.66 o 
  -6   7  17        0.08        4.81     15.08 o 
  -5   7  17        9.92        0.27     13.75 o 
  -4   7  17       12.87        8.11     13.25 o 
  -3   7  17       13.23       15.75     10.29 o 
  -2   7  17        1.30        3.32      9.22 o 
  -1   7  17        0.49       -9.17      8.22 o 
   0   7  17       30.95       33.49      9.67 o 
   1   7  17       15.42        1.36      8.63 o 
   2   7  17        2.10        6.42      9.38 o 
   3   7  17        0.41      -10.47      9.57 o 
   4   7  17        6.53        4.31     11.69 o 
   5   7  17        2.66        2.56     11.47 o 
  -6   8  17        0.36      -14.25     22.66 o 
  -5   8  17        0.46        0.14     13.68 o 
  -4   8  17       22.93       18.44     11.46 o 
  -3   8  17        4.10       15.78     10.55 o 
  -2   8  17        1.82        9.73      8.97 o 
  -1   8  17        0.00        3.69      9.62 o 
   0   8  17       11.91       25.18     13.15 o 
   1   8  17       77.69       56.20     12.46 o 
   2   8  17        3.48       -5.05      9.68 o 
   3   8  17        1.77       17.92     11.88 o 
   4   8  17       19.91       32.30     12.57 o 
   5   8  17        0.14        1.95     18.22 o 
  -5   9  17        0.41        5.13     24.54 o 
  -4   9  17        1.62        7.67     11.38 o 
  -3   9  17        0.00      -10.99      9.77 o 
  -2   9  17        0.00        3.92     10.90 o 
  -1   9  17        0.07        4.04     11.91 o 
   0   9  17       77.50       89.71     17.26 o 
   1   9  17       15.13       22.52     10.86 o 
   2   9  17        0.17        1.76      9.78 o 
   3   9  17        0.69       -7.39     13.73 o 
   4   9  17        1.11       24.45     15.47 o 
  -5  10  17        0.00       -8.36     13.57 o 
  -4  10  17        0.08        5.47     11.65 o 
  -3  10  17        7.96       28.86     13.01 o 
  -2  10  17        0.39       13.33     10.85 o 
  -1  10  17        0.07        2.28     12.94 o 
   0  10  17        2.67      -11.50     11.43 o 
   1  10  17        4.95       11.97     10.43 o 
   2  10  17        0.24        3.97     10.23 o 
   3  10  17        0.63      -15.93     10.62 o 
   4  10  17        2.18        4.35     12.87 o 
  -4  11  17        1.54        8.43     13.69 o 
  -3  11  17        2.83        2.94     14.22 o 
  -2  11  17        0.02       16.96     14.55 o 
  -1  11  17        5.27      -13.88     11.00 o 
   0  11  17        1.72        2.16     11.42 o 
   1  11  17        5.53       -5.79     10.51 o 
   2  11  17        0.05        4.40     10.62 o 
   3  11  17        1.05       13.37     13.08 o 
  -3  12  17        0.92       -1.42     13.22 o 
  -2  12  17        0.65       -2.03     13.66 o 
  -1  12  17        2.54       16.29     19.99 o 
   0  12  17        1.79        2.23     12.07 o 
   1  12  17        7.05       32.55     15.33 o 
   2  12  17        1.93       20.20     12.64 o 
  -2  13  17        1.92       12.77     21.24 o 
  -1  13  17        0.05        0.83     13.66 o 
   0  13  17        9.75        3.30     14.70 o 
   1  13  17        0.43        4.85     15.47 o 
  -6   0  18        0.01        3.24     16.04 o 
  -4   0  18       63.80       74.04     19.61 o 
  -2   0  18        6.29       12.89     13.17 o 
   0   0  18        4.04       -2.68      8.89 o 
   2   0  18       24.21       24.56     17.82 o 
   4   0  18        4.84        5.26     21.49 o 
  -7   1  18        2.76        0.80     13.00 o 
  -6   1  18        0.04       12.48     11.91 o 
  -5   1  18        1.65       13.58     10.72 o 
  -4   1  18       68.24       51.06     15.28 o 
  -3   1  18        0.14      -14.77     13.30 o 
  -2   1  18        7.64       -0.47      7.81 o 
  -1   1  18        4.76        2.82      6.48 o 
   0   1  18       94.80      102.89     10.14 o 
   1   1  18        0.59       -3.80      6.69 o 
   2   1  18        1.77        0.20      7.75 o 
   3   1  18        9.39       14.68     10.49 o 
   4   1  18        2.88       -4.56     16.78 o 
   5   1  18        0.04       16.49     13.73 o 
  -6   2  18        0.91       10.32     11.55 o 
  -5   2  18        3.38        2.16     10.08 o 
  -4   2  18       67.66       45.68     12.30 o 
  -3   2  18      155.82      163.39     16.94 o 
  -2   2  18       32.78       55.55      9.99 o 
  -1   2  18       25.41       31.75      8.93 o 
   0   2  18       59.05       70.87     10.08 o 
   1   2  18        3.49        7.15      7.12 o 
   2   2  18        3.36       -0.24      7.23 o 
   3   2  18        3.68        1.87      7.93 o 
   4   2  18        0.05        0.31     10.10 o 
   5   2  18        0.42       -1.79     15.20 o 
  -6   3  18        0.07       -4.46     10.02 o 
  -5   3  18        0.01      -14.53      9.69 o 
  -4   3  18        4.42       -0.07     11.72 o 
  -3   3  18        2.79       12.48     10.77 o 
  -2   3  18        5.99        0.65     12.70 o 
  -1   3  18       32.77       31.59      8.44 o 
   0   3  18       85.32       78.25     10.68 o 
   1   3  18       10.82       -1.37      8.55 o 
   2   3  18        1.40       -7.38      7.68 o 
   3   3  18        2.97       12.57      8.93 o 
   4   3  18        1.39        8.89     10.52 o 
   5   3  18        0.96       -0.61     12.71 o 
  -6   4  18        8.13       14.29     12.42 o 
  -5   4  18        4.24       29.75     14.04 o 
  -4   4  18        2.86        9.49     12.22 o 
  -3   4  18       23.82        0.20     11.06 o 
  -2   4  18       46.82       51.33     11.68 o 
  -1   4  18      140.19      150.44     17.02 o 
   0   4  18        8.43       -3.83      6.10 o 
   1   4  18        0.01       -0.43      6.77 o 
   2   4  18       27.19       32.75      9.67 o 
   3   4  18        0.39       -9.58      7.46 o 
   4   4  18       12.19        6.22     11.04 o 
   5   4  18        3.42        3.29     11.68 o 
  -6   5  18        0.12       -0.65     13.74 o 
  -5   5  18       23.97        5.11     12.22 o 
  -4   5  18        2.45       16.33     13.21 o 
  -3   5  18       59.24       60.97     13.01 o 
  -2   5  18        9.46        3.12     10.83 o 
  -1   5  18        3.47        5.26     10.60 o 
   0   5  18       55.82       57.48     10.35 o 
   1   5  18       85.25      112.87     22.35 o 
   2   5  18       10.01        9.65      8.63 o 
   3   5  18        3.49        0.18      8.07 o 
   4   5  18        1.14       19.57      9.75 o 
   5   5  18        1.69        0.09     11.96 o 
  -6   6  18        1.90       -4.60     14.10 o 
  -5   6  18        0.48        3.89     13.27 o 
  -4   6  18        0.09       -0.57     25.48 o 
  -3   6  18        0.39       10.90      9.19 o 
  -2   6  18        1.84        0.88      9.14 o 
  -1   6  18        1.03       -0.42      9.10 o 
   0   6  18       29.36       29.57      9.15 o 
   1   6  18       54.87       34.14     10.29 o 
   2   6  18        1.84        4.46     11.38 o 
   3   6  18        2.74       -2.07     11.83 o 
   4   6  18        1.02       11.06     10.93 o 
   5   6  18        7.48       -7.53     19.56 o 
  -6   7  18        9.87       -7.67     16.60 o 
  -5   7  18        0.01        6.26     14.31 o 
  -4   7  18        2.26        0.74     13.21 o 
  -3   7  18        0.00        2.16     10.06 o 
  -2   7  18        1.16        3.05      9.62 o 
  -1   7  18        5.77       25.82     10.63 o 
   0   7  18       83.52       60.05     16.14 o 
   1   7  18       73.47       81.46     13.54 o 
   2   7  18       24.22       17.85     14.26 o 
   3   7  18        0.38        0.71     10.40 o 
   4   7  18        4.71        0.53     14.45 o 
  -5   8  18        0.50       -5.35     13.29 o 
  -4   8  18        0.54        1.92     12.73 o 
  -3   8  18        0.98      -11.03      9.19 o 
  -2   8  18        0.37      -10.86      9.91 o 
  -1   8  18        0.10        4.75     11.78 o 
   0   8  18        4.21        1.70     10.75 o 
   1   8  18       28.36       38.71     11.92 o 
   2   8  18        3.23        1.97      9.71 o 
   3   8  18        0.53        1.37     10.83 o 
   4   8  18        8.89       15.81     11.88 o 
  -5   9  18        0.03      -10.60     13.93 o 
  -4   9  18       28.29       -2.44     13.88 o 
  -3   9  18        1.30       -5.27     13.02 o 
  -2   9  18        0.44       -2.29     10.19 o 
  -1   9  18        0.91      -15.75     10.50 o 
   0   9  18       17.95       31.27     14.55 o 
   1   9  18        0.01        6.88      9.68 o 
   2   9  18        1.57        5.51     11.21 o 
   3   9  18        0.94        4.98     11.51 o 
   4   9  18        3.26       19.34     12.66 o 
  -4  10  18        0.86       19.84     12.29 o 
  -3  10  18        7.65       19.57     11.57 o 
  -2  10  18        0.93       13.28     22.43 o 
  -1  10  18        0.52       -0.77     12.84 o 
   0  10  18        0.95        5.36     13.28 o 
   1  10  18        8.53        5.88     11.25 o 
   2  10  18        1.96        0.63     10.09 o 
   3  10  18        0.46      -15.48     11.02 o 
  -4  11  18        0.37       -1.06     11.14 o 
  -3  11  18        0.16       -4.59     10.51 o 
  -2  11  18        5.55      -10.51     13.33 o 
  -1  11  18        0.65       -0.87     12.94 o 
   0  11  18        9.00       -8.43     14.10 o 
   1  11  18        3.88      -10.85     13.97 o 
   2  11  18        0.00        8.80     15.27 o 
   3  11  18        2.86      -13.84     12.56 o 
  -3  12  18        1.93        4.27     15.01 o 
  -2  12  18        1.75       -5.25     13.39 o 
  -1  12  18        0.35        0.18     13.45 o 
   0  12  18        0.58       -8.45     13.39 o 
   1  12  18        0.72        7.90     20.15 o 
   2  12  18        0.01       19.40     13.10 o 
  -1  13  18        0.55        3.96     13.76 o 
   0  13  18        0.00       -2.90     14.90 o 
  -5   0  19        1.51        1.97     15.34 o 
  -3   0  19      295.11      267.73     29.87 o 
  -1   0  19        1.60       -2.95     10.10 o 
   1   0  19       96.75       98.47     17.53 o 
   3   0  19        8.64       28.52     18.33 o 
   5   0  19        0.03       11.55     20.03 o 
  -6   1  19        0.71        1.58     11.99 o 
  -5   1  19        0.90       -0.42     11.69 o 
  -4   1  19        6.52        9.31     10.89 o 
  -3   1  19       34.29       22.11     11.57 o 
  -2   1  19        5.48        8.47      9.12 o 
  -1   1  19       27.96       24.32      8.26 o 
   0   1  19        9.40       13.21      7.58 o 
   1   1  19       49.24       48.06      9.37 o 
   2   1  19        0.41       -6.96      8.03 o 
   3   1  19        2.09        5.63     12.27 o 
   4   1  19        1.41       -2.60     29.75 o 
   5   1  19        5.01       -8.94     13.16 o 
  -6   2  19        3.38       10.39     13.11 o 
  -5   2  19        1.19        6.15     13.70 o 
  -4   2  19        3.87        4.23     10.78 o 
  -3   2  19       25.85        4.76     10.25 o 
  -2   2  19       31.15       42.20     10.35 o 
  -1   2  19      116.99       95.51     11.03 o 
   0   2  19        0.85        2.95      7.70 o 
   1   2  19       16.33       26.86      8.85 o 
   2   2  19        0.09       -3.95      8.17 o 
   3   2  19        5.37       -3.66     17.17 o 
   4   2  19        0.01        1.14      9.90 o 
   5   2  19        0.04       10.87     11.55 o 
  -6   3  19        0.58      -16.41     10.94 o 
  -5   3  19       13.45       16.47     11.77 o 
  -4   3  19        0.67        1.84     11.31 o 
  -3   3  19      203.84      200.33     22.87 o 
  -2   3  19       14.34       14.71      9.93 o 
  -1   3  19      124.68      135.95     14.98 o 
   0   3  19        1.94        0.01      8.40 o 
   1   3  19       12.57       16.89      7.87 o 
   2   3  19        3.98       17.66      8.78 o 
   3   3  19        0.32        1.21      8.42 o 
   4   3  19        3.23       -3.73      9.90 o 
   5   3  19        0.42        3.18     10.67 o 
  -6   4  19       11.47      -21.98     19.79 o 
  -5   4  19        2.39       11.67     14.43 o 
  -4   4  19        2.84        3.73     19.61 o 
  -3   4  19       28.38       29.11     14.37 o 
  -2   4  19        1.33       11.88      9.11 o 
  -1   4  19        0.13       -0.02      8.51 o 
   0   4  19       76.92       78.36     10.29 o 
   1   4  19       68.06       90.94     13.66 o 
   2   4  19        4.49       15.93     11.00 o 
   3   4  19        3.17        2.91      8.69 o 
   4   4  19        3.08        5.81     11.35 o 
   5   4  19        0.37       15.50     13.37 o 
  -6   5  19       15.95        5.40     15.77 o 
  -5   5  19        0.48       10.73     13.68 o 
  -4   5  19       16.72       21.23     13.83 o 
  -3   5  19      114.97       69.25     33.94 o 
  -2   5  19        0.34       -9.85     14.03 o 
  -1   5  19        0.00       15.33      9.36 o 
   0   5  19       96.37      101.06     22.97 o 
   1   5  19       21.11       18.67      9.10 o 
   2   5  19        0.83       -3.88      8.17 o 
   3   5  19        3.66        8.86      9.03 o 
   4   5  19        0.52       11.02      9.37 o 
   5   5  19        1.27      -16.23     11.38 o 
  -6   6  19        2.13       12.26     22.65 o 
  -5   6  19        8.16       14.41     12.97 o 
  -4   6  19        0.83       11.37     13.73 o 
  -3   6  19        6.85       -1.98     11.22 o 
  -2   6  19        6.41       15.47     10.08 o 
  -1   6  19        0.74      -11.90      7.93 o 
   0   6  19       39.45       31.26     17.06 o 
   1   6  19       27.87       13.43     11.63 o 
   2   6  19       19.20        2.78      9.76 o 
   3   6  19        4.24       -0.30      9.08 o 
   4   6  19        1.88       22.94     11.91 o 
  -5   7  19        0.81       16.74     15.44 o 
  -4   7  19        0.00      -16.15     10.77 o 
  -3   7  19       21.25       18.56     10.87 o 
  -2   7  19       18.64        3.59      9.96 o 
  -1   7  19        1.25       -3.76     10.84 o 
   0   7  19        2.35       13.08     11.02 o 
   1   7  19        0.61        0.69      8.86 o 
   2   7  19        5.30        1.65      9.24 o 
   3   7  19        0.00        4.59      9.54 o 
   4   7  19        1.00       10.81     10.88 o 
  -5   8  19        0.25       12.27     21.81 o 
  -4   8  19        3.34       12.39     22.04 o 
  -3   8  19       43.20       31.95     14.36 o 
  -2   8  19        2.10       -2.50      9.90 o 
  -1   8  19        4.96        9.62     12.89 o 
   0   8  19        0.11       -9.04     10.54 o 
   1   8  19        0.01        9.81     10.65 o 
   2   8  19        0.00       -5.61     14.01 o 
   3   8  19        0.01        4.51     10.33 o 
   4   8  19        0.12      -10.04     11.10 o 
  -4   9  19        0.79        2.75     15.57 o 
  -3   9  19        5.78        9.57     11.26 o 
  -2   9  19        1.03      -14.09      9.39 o 
  -1   9  19        0.20      -18.78     16.64 o 
   0   9  19        0.51       -1.64     17.53 o 
   1   9  19        7.25       16.54     11.08 o 
   2   9  19        2.60       -6.24     10.40 o 
   3   9  19        2.17        2.51     11.77 o 
  -4  10  19        0.11        7.96     13.98 o 
  -3  10  19        0.05      -14.80      9.87 o 
  -2  10  19        0.06        3.72     13.83 o 
  -1  10  19        0.49        5.68     13.28 o 
   0  10  19        1.91      -14.66     10.93 o 
   1  10  19        1.13       20.29     15.42 o 
   2  10  19        0.02       -7.52     10.91 o 
   3  10  19        1.42       -2.58     12.23 o 
  -3  11  19        0.06       39.33     20.56 o 
  -2  11  19        0.05       -2.41     13.95 o 
  -1  11  19        2.03      -13.64     10.05 o 
   0  11  19        0.04       12.24     13.36 o 
   1  11  19        0.03      -18.57     12.38 o 
   2  11  19        0.00       -6.91     10.75 o 
  -2  12  19        1.67       15.40     26.60 o 
  -1  12  19        0.01        8.90     14.83 o 
   0  12  19        0.51       -2.22     13.39 o 
   1  12  19        1.18       -5.25     13.73 o 
  -6   0  20        0.16        1.39     16.51 o 
  -4   0  20       21.00       15.67     30.14 o 
  -2   0  20       10.12       18.21     16.31 o 
   0   0  20       26.26       20.26     12.68 o 
   2   0  20       16.88       -6.38     16.13 o 
   4   0  20        1.29       -8.24     17.74 o 
  -6   1  20        2.80       14.92     13.48 o 
  -5   1  20        0.01       13.11     15.56 o 
  -4   1  20       39.09       46.27     13.56 o 
  -3   1  20       14.82       -0.83     10.51 o 
  -2   1  20        5.02        7.08     13.22 o 
  -1   1  20       51.72       64.18     11.80 o 
   0   1  20        1.80        0.63      7.36 o 
   1   1  20        5.94        0.67      9.48 o 
   2   1  20        9.12        5.84      9.69 o 
   3   1  20        2.60       22.31     20.23 o 
   4   1  20        0.14        8.43     13.91 o 
   5   1  20        0.12      -15.16     10.11 o 
  -6   2  20        0.00       -8.50     12.64 o 
  -5   2  20        3.74        6.70     10.67 o 
  -4   2  20        0.18      -15.97     10.64 o 
  -3   2  20       10.71        7.21     13.18 o 
  -2   2  20        6.08       11.80     11.77 o 
  -1   2  20       67.85       43.75     17.89 o 
   0   2  20       14.19       21.29     12.11 o 
   1   2  20        3.87        5.42      8.52 o 
   2   2  20        0.02        3.33      8.69 o 
   3   2  20        1.95       -7.38     14.78 o 
   4   2  20        3.30        6.18     11.71 o 
   5   2  20        1.60        5.11     13.26 o 
  -6   3  20        0.20       -9.56     23.53 o 
  -5   3  20        0.20       14.60     16.53 o 
  -4   3  20        1.19        4.64     12.69 o 
  -3   3  20        2.46        1.89     11.92 o 
  -2   3  20        3.28        2.33      9.60 o 
  -1   3  20        9.88        3.78     10.66 o 
   0   3  20       90.58       86.14     14.20 o 
   1   3  20        9.58       12.59      8.40 o 
   2   3  20        1.54        0.38      7.87 o 
   3   3  20        0.37       -4.32     11.28 o 
   4   3  20        0.03       -4.63     12.10 o 
   5   3  20        0.50        6.44     14.11 o 
  -6   4  20        4.80        3.12     19.35 o 
  -5   4  20       11.57       17.20     14.32 o 
  -4   4  20        3.10        1.50     13.60 o 
  -3   4  20        1.09       -0.94     12.06 o 
  -2   4  20       32.47       27.26     10.89 o 
  -1   4  20        0.28       -1.51      8.93 o 
   0   4  20       59.45       57.91     11.17 o 
   1   4  20       10.26        1.08      9.42 o 
   2   4  20        6.58        2.72     15.66 o 
   3   4  20        5.65       11.84      9.13 o 
   4   4  20        0.61       12.39     10.74 o 
  -5   5  20        2.22       15.29     14.11 o 
  -4   5  20        2.29       15.95     13.80 o 
  -3   5  20        0.00       13.06     15.59 o 
  -2   5  20        6.32       24.51     11.04 o 
  -1   5  20        0.64       15.65      9.48 o 
   0   5  20        0.19       11.46     11.40 o 
   1   5  20       30.04       32.71     10.48 o 
   2   5  20        7.89        5.10      9.17 o 
   3   5  20        5.51        4.71      9.73 o 
   4   5  20        1.96        7.22     14.85 o 
  -5   6  20        4.62       -2.31     18.63 o 
  -4   6  20       11.47       27.30     15.86 o 
  -3   6  20        0.04        9.68     13.67 o 
  -2   6  20        7.97        6.78     10.03 o 
  -1   6  20        6.83       -6.42      9.04 o 
   0   6  20        5.60       20.72     12.35 o 
   1   6  20        4.16       -6.84      8.99 o 
   2   6  20        1.20      -12.10      8.07 o 
   3   6  20        0.47      -10.56      9.91 o 
   4   6  20        0.02        6.35     11.15 o 
  -5   7  20        8.91       38.61     17.28 o 
  -4   7  20        7.20       -8.30     13.64 o 
  -3   7  20        0.65      -12.05      9.38 o 
  -2   7  20        9.79       21.32     10.99 o 
  -1   7  20        1.33       -8.36     11.29 o 
   0   7  20        4.70       -7.81     11.36 o 
   1   7  20       21.97       44.09     12.42 o 
   2   7  20        2.01        0.63      9.57 o 
   3   7  20        0.35       -1.99      9.92 o 
   4   7  20        0.07       -2.53     11.37 o 
  -4   8  20        2.02       14.14     15.04 o 
  -3   8  20        9.02       15.99     13.12 o 
  -2   8  20       18.04       -0.62     10.68 o 
  -1   8  20        0.61        8.82     13.79 o 
   0   8  20        4.84       18.08     16.50 o 
   1   8  20       59.12       65.75     13.73 o 
   2   8  20        4.25       -7.12     10.48 o 
   3   8  20        0.05        3.58     12.37 o 
  -4   9  20        0.59        3.81     15.01 o 
  -3   9  20       28.30        8.90     11.62 o 
  -2   9  20        0.14       35.51     15.04 o 
  -1   9  20        0.40       -6.07     15.71 o 
   0   9  20        5.26        3.67     13.16 o 
   1   9  20        3.95       38.43     15.99 o 
   2   9  20        0.95       -8.62     11.57 o 
   3   9  20        0.21        2.20     12.19 o 
  -3  10  20        4.48       -8.25     11.97 o 
  -2  10  20        0.12        0.28     13.20 o 
  -1  10  20        0.65        7.93     13.95 o 
   0  10  20        4.05       -6.57     12.31 o 
   1  10  20        6.03       15.28     14.73 o 
   2  10  20        0.31       14.03     12.68 o 
  -2  11  20        1.49       21.82     17.28 o 
  -1  11  20        2.36      -12.88     13.80 o 
   0  11  20        0.00       34.19     16.07 o 
   1  11  20        1.12       23.36     15.22 o 
  -5   0  21        0.41       15.97     19.31 o 
  -3   0  21      203.31      221.74     41.98 o 
  -1   0  21      218.92      223.02     23.81 o 
   1   0  21       13.72       37.60     14.10 o 
   3   0  21        8.27       18.64     20.34 o 
  -6   1  21        1.67       -4.52     13.15 o 
  -5   1  21        9.44       23.08     14.70 o 
  -4   1  21        2.51        0.86     10.89 o 
  -3   1  21       38.00       15.56     13.62 o 
  -2   1  21       11.58       35.40     17.17 o 
  -1   1  21       14.16       27.52     10.29 o 
   0   1  21        1.54       -0.76      7.69 o 
   1   1  21       86.03       82.18     12.37 o 
   2   1  21        5.75       12.47     12.36 o 
   3   1  21        6.21        6.25     12.89 o 
   4   1  21        2.90       12.12     11.08 o 
  -6   2  21        0.02      -17.85     11.90 o 
  -5   2  21        0.41        9.84     16.10 o 
  -4   2  21        3.64        3.38     12.06 o 
  -3   2  21       90.48       95.14     21.67 o 
  -2   2  21       37.89       34.81     15.44 o 
  -1   2  21        3.73       -1.36     10.19 o 
   0   2  21       69.28       53.00     10.05 o 
   1   2  21        0.05        1.72     11.05 o 
   2   2  21        2.52       -2.23      8.60 o 
   3   2  21        1.35       12.53     11.29 o 
   4   2  21        0.04        2.28     12.38 o 
  -5   3  21        1.25        7.93     15.51 o 
  -4   3  21        1.94       -9.31     12.03 o 
  -3   3  21       11.84       -8.65     11.98 o 
  -2   3  21        0.12       10.36     12.00 o 
  -1   3  21        3.13        5.24      8.63 o 
   0   3  21       50.77       30.92      8.55 o 
   1   3  21       44.91       54.57     10.80 o 
   2   3  21        3.23        6.93      8.66 o 
   3   3  21        8.82       14.87     11.37 o 
   4   3  21        0.01       17.86     13.21 o 
  -5   4  21        0.46        7.60     14.66 o 
  -4   4  21        4.66        8.86     13.74 o 
  -3   4  21        7.67        2.49     12.70 o 
  -2   4  21        9.23       12.14     11.07 o 
  -1   4  21        4.66       18.69      9.84 o 
   0   4  21        2.12        7.75     12.14 o 
   1   4  21        8.21       19.05     10.04 o 
   2   4  21        9.37       14.60     16.78 o 
   3   4  21        5.56       -1.60      8.76 o 
   4   4  21        1.39        2.04     14.53 o 
  -5   5  21        1.06       14.99     14.59 o 
  -4   5  21        1.15        1.62     13.35 o 
  -3   5  21       10.20       -1.03     13.46 o 
  -2   5  21        1.08       11.52     10.28 o 
  -1   5  21        2.32       22.24     10.98 o 
   0   5  21        0.23       13.70     14.23 o 
   1   5  21        9.14       37.22     10.58 o 
   2   5  21        0.00        2.61     10.27 o 
   3   5  21        0.41       -0.47      9.00 o 
   4   5  21        0.01        3.13     11.68 o 
  -5   6  21        1.09      -10.05     13.86 o 
  -4   6  21        3.61       16.13     15.07 o 
  -3   6  21        1.04        3.99     13.49 o 
  -2   6  21       14.65       22.37     11.35 o 
  -1   6  21        0.23       12.79     13.04 o 
   0   6  21        1.45        5.76     16.59 o 
   1   6  21        0.04      -12.19      8.13 o 
   2   6  21        9.39       -0.03     11.27 o 
   3   6  21        2.25        2.96     10.50 o 
  -4   7  21        0.56       -7.55     13.55 o 
  -3   7  21        0.16        5.75     13.58 o 
  -2   7  21        0.94        2.17     10.01 o 
  -1   7  21        3.92       12.72     13.71 o 
   0   7  21        0.62      -15.88     11.78 o 
   1   7  21       20.83       45.09     18.40 o 
   2   7  21       13.93       12.14     10.71 o 
   3   7  21        0.01       -2.55     12.02 o 
  -4   8  21        0.69       24.79     17.05 o 
  -3   8  21        0.58       18.44     14.95 o 
  -2   8  21        0.02        2.20     13.80 o 
  -1   8  21        0.33      -16.08     10.72 o 
   0   8  21        0.02       15.25     15.04 o 
   1   8  21        1.98       10.62     14.29 o 
   2   8  21        3.21        8.18     11.69 o 
   3   8  21        0.11       -9.65     11.89 o 
  -3   9  21        0.15       16.92     12.06 o 
  -2   9  21        2.30       11.33     14.75 o 
  -1   9  21        0.43       -2.10     12.83 o 
   0   9  21        1.66        2.57     11.95 o 
   1   9  21        0.01       -3.69     14.52 o 
   2   9  21        3.71      -15.48     10.71 o 
  -2  10  21        2.00        7.10     14.62 o 
  -1  10  21        1.93       -1.98     14.14 o 
   0  10  21        5.06       14.30     14.65 o 
   1  10  21        0.71        8.19     15.19 o 
  -1  11  21        1.01       15.40     16.32 o 
  -4   0  22        6.67       27.82     18.95 o 
  -2   0  22        0.01      -18.08     14.98 o 
   0   0  22       14.87       29.89     16.83 o 
   2   0  22        1.87       12.45     19.51 o 
   4   0  22        2.28       -3.72     18.82 o 
  -5   1  22        0.33       -0.20     12.69 o 
  -4   1  22        0.00       12.42     15.53 o 
  -3   1  22        6.87      -13.70     12.16 o 
  -2   1  22        7.85       15.06     13.92 o 
  -1   1  22      105.57      121.33     16.65 o 
   0   1  22       37.17       21.99     12.58 o 
   1   1  22        0.12        9.35      9.72 o 
   2   1  22        9.41        9.39     13.75 o 
   3   1  22        0.03       -7.06     12.35 o 
   4   1  22        0.00       11.40     12.74 o 
  -5   2  22        0.88       -9.12     12.16 o 
  -4   2  22        0.84      -10.96     12.69 o 
  -3   2  22        1.31       -0.87     13.04 o 
  -2   2  22       75.72       67.35     28.03 o 
  -1   2  22        3.58        2.28      9.32 o 
   0   2  22       10.60       21.94      8.82 o 
   1   2  22        0.13      -12.94      9.64 o 
   2   2  22        1.94      -11.02      9.63 o 
   3   2  22        7.74       -1.07     21.73 o 
   4   2  22        0.01       -4.17     12.34 o 
  -5   3  22        1.69       -1.54     14.73 o 
  -4   3  22        1.41      -10.59     15.15 o 
  -3   3  22        8.68        0.43     13.33 o 
  -2   3  22        0.23       27.10     13.58 o 
  -1   3  22        9.61        0.02      9.06 o 
   0   3  22        5.04        7.83     11.88 o 
   1   3  22        0.43       -5.60      7.15 o 
   2   3  22       13.11       32.15     16.44 o 
   3   3  22        0.73      -14.40      9.60 o 
   4   3  22        1.04       20.17     14.80 o 
  -5   4  22        0.05        2.08     14.94 o 
  -4   4  22        1.84        1.41     12.67 o 
  -3   4  22        0.31       -5.28     12.94 o 
  -2   4  22       52.13       37.58     21.04 o 
  -1   4  22        0.03       -1.85      9.66 o 
   0   4  22        0.00       -1.21     11.39 o 
   1   4  22        0.00        4.75      8.66 o 
   2   4  22        1.41        7.96     10.43 o 
   3   4  22        0.91        0.00     10.59 o 
  -5   5  22        0.30       20.35     16.42 o 
  -4   5  22        0.54       -2.12     15.51 o 
  -3   5  22        2.32       11.83     13.80 o 
  -2   5  22        6.57        2.37     10.49 o 
  -1   5  22        0.91        1.06     14.82 o 
   0   5  22        0.20       22.01     17.97 o 
   1   5  22        1.96        5.87      9.57 o 
   2   5  22        4.81       22.66     10.28 o 
   3   5  22        1.03       19.42     18.21 o 
  -4   6  22        0.32       18.28     15.38 o 
  -3   6  22        1.12        4.52     13.70 o 
  -2   6  22       12.68       -0.98     19.20 o 
  -1   6  22        2.46       -2.50     12.96 o 
   0   6  22        0.90        3.45     21.86 o 
   1   6  22        8.60       16.21     10.63 o 
   2   6  22        3.04       -5.51      9.89 o 
   3   6  22        0.14       -8.76     11.43 o 
  -4   7  22        0.23       13.41     16.05 o 
  -3   7  22        0.51      -19.17     12.78 o 
  -2   7  22        1.22       24.90     13.66 o 
  -1   7  22        1.42        7.00     15.21 o 
   0   7  22        1.02       14.02     14.00 o 
   1   7  22        0.64       -0.16     11.65 o 
   2   7  22        3.44       -8.89     10.31 o 
  -3   8  22        0.07        3.88     15.50 o 
  -2   8  22        5.09       -6.73     13.96 o 
  -1   8  22        0.02       13.96     21.28 o 
   0   8  22        0.02      -17.02     21.46 o 
   1   8  22        2.44       -6.02     12.91 o 
   2   8  22        2.06       15.21     11.91 o 
  -3   9  22        0.05      -12.60     14.91 o 
  -2   9  22        0.00       10.25     14.08 o 
  -1   9  22        0.14      -15.01     12.44 o 
   0   9  22        0.45        4.57     16.87 o 
   1   9  22        1.24        7.41     15.17 o 
  -1  10  22        0.10      -10.32     15.03 o 
   0  10  22        0.87       25.45     16.44 o 
  -5   0  23        5.63        5.11     18.40 o 
  -3   0  23       14.92        9.54     21.92 o 
  -1   0  23       36.53       25.95     22.20 o 
   1   0  23        0.94        4.15     18.11 o 
   3   0  23        7.11        6.69     21.58 o 
  -5   1  23        0.09       26.62     19.77 o 
  -4   1  23        0.00       -2.76     12.62 o 
  -3   1  23        2.12        0.89     13.15 o 
  -2   1  23        1.88       14.37     15.55 o 
  -1   1  23       39.57       35.88     17.53 o 
   0   1  23       47.12       55.49     11.75 o 
   1   1  23        0.89        6.28     13.14 o 
   2   1  23        0.00        6.68     12.98 o 
   3   1  23        0.17        9.39     14.73 o 
  -5   2  23        3.04       -2.45     14.57 o 
  -4   2  23        5.56        8.36     14.67 o 
  -3   2  23        2.24       16.40     14.57 o 
  -2   2  23        4.09      -17.00     11.33 o 
  -1   2  23        8.10       12.61     10.04 o 
   0   2  23        8.81        0.53      8.85 o 
   1   2  23        0.42        3.69     10.08 o 
   2   2  23        1.81      -13.77     11.46 o 
   3   2  23        1.91       -7.88     11.04 o 
  -4   3  23        1.76       -6.92     12.31 o 
  -3   3  23        0.62       32.84     15.56 o 
  -2   3  23       28.28       43.68     18.54 o 
  -1   3  23        0.46        1.10     10.24 o 
   0   3  23        2.98       24.69     13.06 o 
   1   3  23        5.87        4.93      9.50 o 
   2   3  23        1.97        3.16     10.59 o 
   3   3  23        0.14      -10.70     10.55 o 
  -4   4  23        0.09      -22.66     15.11 o 
  -3   4  23        2.39      -10.49     11.97 o 
  -2   4  23        2.84       -6.32     12.58 o 
  -1   4  23        1.15       17.20     10.27 o 
   0   4  23        0.20       -2.92     12.50 o 
   1   4  23        0.01      -10.14      9.28 o 
   2   4  23        0.09       -1.01      9.65 o 
   3   4  23        1.32        3.05     12.46 o 
  -4   5  23        0.23       -0.41     15.78 o 
  -3   5  23        1.29        6.32     13.52 o 
  -2   5  23        8.27       10.05     12.99 o 
  -1   5  23        2.90       21.70     14.00 o 
   0   5  23        0.04       15.95     15.32 o 
   1   5  23        0.38       -5.95      9.56 o 
   2   5  23        0.98        2.17      9.62 o 
   3   5  23        0.98       13.95     12.54 o 
  -4   6  23        0.02       22.63     17.66 o 
  -3   6  23        0.81       33.13     15.80 o 
  -2   6  23       14.76       11.65     14.00 o 
  -1   6  23        0.05       -0.25     14.07 o 
   0   6  23        0.06       -1.87     13.07 o 
   1   6  23        0.01       -6.63     13.41 o 
   2   6  23        5.94       10.08     11.31 o 
  -3   7  23        2.22       -4.05     13.73 o 
  -2   7  23        4.66       24.59     13.95 o 
  -1   7  23        0.02       -0.38     14.06 o 
   0   7  23        0.98        8.37     19.09 o 
   1   7  23        0.00        6.82     14.80 o 
   2   7  23        5.20        8.82     13.92 o 
  -2   8  23        1.19       17.44     16.15 o 
  -1   8  23        1.64       21.91     14.82 o 
   0   8  23        0.33       37.90     18.52 o 
   1   8  23        0.00       13.23     15.12 o 
  -1   9  23        0.49        6.03     15.31 o 
   0   9  23        0.05        9.21     15.67 o 
  -4   0  24        6.72      -14.27     17.37 o 
  -2   0  24        0.65      -14.03     19.35 o 
   0   0  24       52.75       59.58     21.94 o 
   2   0  24        3.02       31.98     22.38 o 
  -4   1  24        3.40      -20.48     22.38 o 
  -3   1  24        8.91        2.63     14.99 o 
  -2   1  24        8.98        5.12     15.10 o 
  -1   1  24        0.49      -17.62     13.67 o 
   0   1  24        4.01        4.46     14.66 o 
   1   1  24        0.02       -1.51     11.01 o 
   2   1  24        5.79       -2.52     14.36 o 
   3   1  24        1.02      -16.28     24.46 o 
  -4   2  24        0.44       -1.57     13.30 o 
  -3   2  24        0.16       -6.30     13.95 o 
  -2   2  24       17.67      -17.17     13.00 o 
  -1   2  24       17.08       33.49     19.61 o 
   0   2  24        0.01        0.15     14.18 o 
   1   2  24        4.55        7.00     10.74 o 
   2   2  24        0.28       -6.13     10.15 o 
   3   2  24        3.35       25.44     15.17 o 
  -4   3  24        3.82       -7.62     11.25 o 
  -3   3  24        3.37        6.86     14.95 o 
  -2   3  24        2.24       13.55     13.91 o 
  -1   3  24       38.61       44.85     14.84 o 
   0   3  24        0.68       -6.30     11.25 o 
   1   3  24        0.25        3.86      9.36 o 
   2   3  24       11.88       19.14     12.61 o 
  -4   4  24        0.06      -20.45     13.98 o 
  -3   4  24        1.01       -6.19     12.22 o 
  -2   4  24       45.72       40.52     15.99 o 
  -1   4  24        0.31      -17.72     11.81 o 
   0   4  24        0.52       21.95     14.34 o 
   1   4  24        0.31        1.60      9.46 o 
   2   4  24        6.59        1.95     10.66 o 
  -3   5  24        0.10      -15.55     13.44 o 
  -2   5  24       17.96       21.55     15.40 o 
  -1   5  24        0.08        8.94     13.89 o 
   0   5  24        0.30        6.06     13.65 o 
   1   5  24        0.26        4.53     13.75 o 
   2   5  24       13.28       31.07     11.93 o 
  -3   6  24        3.23       17.99     15.78 o 
  -2   6  24        5.52      -24.05     16.04 o 
  -1   6  24        0.00       14.31     14.85 o 
   0   6  24        0.27       14.79     13.59 o 
   1   6  24        0.57        6.31     14.15 o 
  -2   7  24        1.77       29.53     19.91 o 
  -1   7  24        1.44      -12.36     13.90 o 
   0   7  24        0.28       23.90     17.58 o 
   1   7  24        0.04       16.14     15.36 o 
  -3   0  25        0.45       34.71     27.65 o 
  -1   0  25       23.62       30.22     24.21 o 
   1   0  25        3.84        4.58     20.40 o 
  -3   1  25        0.03       -8.28     15.98 o 
  -2   1  25        1.64       10.94     15.96 o 
  -1   1  25        0.14       -4.15     18.90 o 
   0   1  25        4.72        2.60     29.80 o 
   1   1  25        0.01       -6.19     13.89 o 
   2   1  25        0.06      -13.13     19.13 o 
  -3   2  25        1.69        2.86     14.49 o 
  -2   2  25        6.03       18.66     25.22 o 
  -1   2  25        8.46       32.55     17.94 o 
   0   2  25       18.35       12.18     15.70 o 
   1   2  25        0.48      -19.83     14.63 o 
   2   2  25        0.02       16.16     12.54 o 
  -3   3  25        0.09        7.77     14.34 o 
  -2   3  25        0.18        4.94     14.86 o 
  -1   3  25       36.78       28.44     14.51 o 
   0   3  25        0.06      -12.14     14.73 o 
   1   3  25        0.16       17.01     18.56 o 
   2   3  25        1.78       -2.54     12.51 o 
  -3   4  25        0.91      -18.00     12.00 o 
  -2   4  25        0.40       28.27     16.02 o 
  -1   4  25        4.88       -5.80     16.15 o 
   0   4  25        0.01       13.10     13.94 o 
   1   4  25        1.28       -7.52     16.04 o 
  -2   5  25        3.64       -1.02     20.85 o 
  -1   5  25        1.39       14.58     13.98 o 
   0   5  25        0.35        1.93     17.22 o 
   1   5  25        0.00        0.45     13.59 o 
  -1   6  25        0.54       -9.18     13.47 o 
   0   6  25        0.05       -1.02     13.63 o 
  -2   0  26        2.85       40.59     24.95 o 
   0   0  26        0.08       17.86     24.99 o 
  -2   1  26        1.50       -5.85     14.98 o 
  -1   1  26        0.02       27.91     18.12 o 
   0   1  26        4.63      -25.79     24.77 o 
   1   1  26        0.04      -13.22     13.82 o 
  -2   2  26        1.20       15.21     17.35 o 
  -1   2  26        0.00        4.38     34.80 o 
   0   2  26        7.24        6.17     15.99 o 
   1   2  26        0.03      -28.19     18.79 o 
  -2   3  26        8.11      -12.12     29.91 o 
  -1   3  26        1.51       11.11     22.35 o 
   0   3  26        2.78       15.15     16.41 o 
  -1   4  26       16.01       15.51     20.20 o 
   0   4  26        1.10       30.58     26.73 o 
                                                 
